# Supplementary material for: Polydatin Inhibits Hepatocellular Carcinoma Cell Proliferation and Sensitizes Doxorubicin and Cisplatin through Targeting Cell Mitotic Machinery
Source: Cells. 2023 Jan 4;12(2):222. doi: 10.3390/cells12020222 (PMC9856937; doi:10.3390/cells12020222)
Supplement: Supplementary file 1 [file cells-12-00222-s001.zip › Table S1.xlsx]

## Sheet: PD vs DMSO KEGG enrichment
ID	Description	GeneRatio	BgRatio	pvalue	p.adjust	geneID	Count
hsa04360	Axon guidance	31/550	182/8170	1.25575e-06	0.000396816	SEMA3F/SEMA3G/NCK2/NTN4/PLXNA2/EFNB1/NRP1/PARD6A/FZD3/UNC5B/SEMA5A/WNT5A/GNAI2/PIK3R3/EFNB2/PLXNA3/EPHB2/SEMA4F/PLXNC1/SEMA7A/BMPR1B/SLIT2/PIK3R1/PAK1/ROBO3/WNT4/EFNA1/RND1/ABLIM3/EPHB3/PLCG2	31
hsa04390	Hippo signaling pathway	25/550	157/8170	4.39489e-05	0.00694393	BIRC3/CDH1/PPP2R2C/WNT11/PARD6A/FZD3/TGFB1/WWC1/WNT5A/ID2/BMP8B/CCND2/WNT1/AJUBA/BMPR1B/NKD1/WTIP/WNT9A/FZD7/FZD1/WNT4/AXIN2/WNT10B/FZD4/FZD9	25
hsa04668	TNF signaling pathway	19/550	112/8170	0.000152981	0.0125475	BIRC3/TRAF1/CREB3L3/BCL3/EDN1/CXCL2/NFKBIA/TRADD/CCL2/CCL20/PIK3R3/TNFAIP3/IL6/RIPK1/PIK3R1/CREB5/CXCL3/CXCL10/TNF	19
hsa04550	Signaling pathways regulating pluripotency of stem cells	22/550	143/8170	0.000208906	0.0125475	FGFR2/FGFR1/WNT11/FZD3/HOXA1/WNT5A/OTX1/ID2/PIK3R3/WNT1/FGF2/BMPR1B/WNT9A/PIK3R1/FZD7/FZD1/FGFR4/WNT4/AXIN2/WNT10B/FZD4/FZD9	22
hsa05217	Basal cell carcinoma	13/550	63/8170	0.000233001	0.0125475	WNT11/FZD3/WNT5A/CDKN1A/WNT1/WNT9A/FZD7/FZD1/WNT4/AXIN2/WNT10B/FZD4/FZD9	13
hsa04934	Cushing syndrome	23/550	155/8170	0.000260972	0.0125475	CACNA1G/CREB3L3/WNT11/PLCB4/FZD3/CDK6/CRHR2/CDKN1B/WNT5A/GNAI2/CDKN1A/WNT1/PDE11A/WNT9A/CREB5/CACNA1C/FZD7/FZD1/WNT4/AXIN2/WNT10B/FZD4/FZD9	23
hsa05225	Hepatocellular carcinoma	24/550	168/8170	0.000345883	0.0125475	DPF1/WNT11/HMOX1/FZD3/TGFB1/CDK6/WNT5A/PIK3R3/CDKN1A/WNT1/GSTT2B/WNT9A/PIK3R1/FZD7/FZD1/WNT4/TERT/AXIN2/WNT10B/FZD4/TXNRD2/FZD9/PLCG2/DPF3	24
hsa04916	Melanogenesis	17/550	101/8170	0.000370109	0.0125475	CREB3L3/EDN1/WNT11/PLCB4/FZD3/WNT5A/GNAI2/WNT1/WNT9A/FZD7/FZD1/WNT4/WNT10B/FZD4/MITF/FZD9/CALM1	17
hsa05226	Gastric cancer	22/550	149/8170	0.000379076	0.0125475	CDH1/FGFR2/ABCB1/WNT11/FZD3/TGFB1/CDKN1B/WNT5A/PIK3R3/CDKN1A/WNT1/FGF2/WNT9A/PIK3R1/FZD7/FZD1/WNT4/TERT/AXIN2/WNT10B/FZD4/FZD9	22
hsa05165	Human papillomavirus infection	39/550	331/8170	0.000397072	0.0125475	ITGA3/CREB3L3/PPP2R3A/PPP2R2C/WNT11/MFNG/TRADD/PARD6A/FZD3/CDK6/ITGB8/ATP6V0A4/LFNG/SLC9A3R1/CDKN1B/WNT5A/PIK3R3/CCND2/CDKN1A/WNT1/COL6A2/WNT9A/HES6/PIK3R1/CREB5/FZD7/FZD1/WNT4/ITGA2/TERT/AXIN2/WNT10B/ATP6V0E2/PTGER4/FZD4/FZD9/LAMA2/TNF/IKBKE	39
hsa04142	Lysosome	20/550	132/8170	0.000491503	0.0141195	LAMP3/LGMN/GLA/PLA2G15/AP3B2/ATP6V0A4/LIPA/NCOA7/CTSD/NPC2/CTSL/CTSV/ABCB9/CTSS/GAA/GBA/FUCA1/GM2A/NAGA/NEU1	20
hsa05134	Legionellosis	11/550	57/8170	0.00125471	0.0330406	CXCL2/NLRC4/NFKBIA/IL6/CXCL3/CXCL8/TLR5/HSPA1B/HSPA1A/HSPA1L/TNF	11
hsa00100	Steroid biosynthesis	6/550	20/8170	0.00155409	0.0377762	CYP24A1/FDFT1/SQLE/LIPA/TM7SF2/DHCR7	6
