# Supplementary material for: Polydatin Inhibits Hepatocellular Carcinoma Cell Proliferation and Sensitizes Doxorubicin and Cisplatin through Targeting Cell Mitotic Machinery
Source: Cells. 2023 Jan 4;12(2):222. doi: 10.3390/cells12020222 (PMC9856937; doi:10.3390/cells12020222)
Supplement: Supplementary file 1 [file cells-12-00222-s001.zip › Table S2.xlsx]

## Sheet: PD vs DMSO GO enrichment
ONTOLOGY	ID	Description	GeneRatio	BgRatio	pvalue	p.adjust	geneID	Count
BP	GO:0045926	negative regulation of growth	39/1104	249/18723	2.16118e-08	7.70372e-05	SEMA3F/SEMA3G/RTN4R/FSTL4/CDHR2/MAP2/WNT11/TLL2/NRP1/LGMN/TGFB1/CRYAB/CDKN1B/SEMA5A/WWC1/WNT5A/CDKN1A/MT2A/PLXNA3/CGA/SEMA4F/CCN3/KIAA0319/RBP4/SEMA7A/NKD1/OSGIN1/EAF2/SLIT2/PLAC8/PAK1/CDKN2AIP/CDK5R1/ST20/DACT3/ENPP1/HSPA1B/HSPA1A/MIR17HG	39
BP	GO:0048640	negative regulation of developmental growth	24/1104	112/18723	2.82602e-08	7.70372e-05	SEMA3F/SEMA3G/RTN4R/FSTL4/MAP2/TLL2/NRP1/LGMN/CDKN1B/SEMA5A/WWC1/WNT5A/CDKN1A/PLXNA3/CGA/SEMA4F/KIAA0319/RBP4/SEMA7A/NKD1/PLAC8/PAK1/CDK5R1/MIR17HG	24
BP	GO:0050920	regulation of chemotaxis	35/1104	223/18723	1.07456e-07	0.000195283	SEMA3F/SEMA3G/CD74/FGFR1/EDN1/NRP1/PDGFB/LGMN/TGFB1/CCL2/SEMA5A/WNT5A/PGF/EFNB2/EDN2/PLXNA3/MPP1/P2RX4/SEMA4F/IL6/CCN3/SEMA7A/FGF2/SLIT2/TPBG/IL34/ITGA2/STX3/CXCL10/CXCL8/PDGFD/IL16/CALR/GAS6/MMP28	35
BP	GO:0030308	negative regulation of cell growth	30/1104	188/18723	5.97756e-07	0.000759657	SEMA3F/SEMA3G/RTN4R/FSTL4/CDHR2/MAP2/WNT11/NRP1/TGFB1/CRYAB/CDKN1B/SEMA5A/WNT5A/CDKN1A/PLXNA3/SEMA4F/CCN3/KIAA0319/SEMA7A/OSGIN1/EAF2/SLIT2/PAK1/CDKN2AIP/CDK5R1/ST20/DACT3/ENPP1/HSPA1B/HSPA1A	30
BP	GO:0050921	positive regulation of chemotaxis	25/1104	141/18723	6.96678e-07	0.000759657	CD74/FGFR1/EDN1/NRP1/PDGFB/LGMN/TGFB1/SEMA5A/WNT5A/PGF/EDN2/P2RX4/IL6/FGF2/SLIT2/TPBG/IL34/ITGA2/STX3/CXCL10/CXCL8/PDGFD/IL16/CALR/GAS6	25
BP	GO:0042634	regulation of hair cycle	10/1104	26/18723	1.08708e-06	0.000987791	CDH3/NGFR/TRADD/WNT5A/KRT17/FST/TERT/WNT10B/EPS8L3/TNF	10
BP	GO:0051797	regulation of hair follicle development	8/1104	17/18723	2.14659e-06	0.00167189	CDH3/NGFR/TRADD/WNT5A/KRT17/FST/WNT10B/TNF	8
BP	GO:0030517	negative regulation of axon extension	12/1104	43/18723	4.6393e-06	0.00299429	SEMA3F/SEMA3G/RTN4R/MAP2/NRP1/SEMA5A/WNT5A/PLXNA3/SEMA4F/KIAA0319/SEMA7A/CDK5R1	12
BP	GO:0019221	cytokine-mediated signaling pathway	53/1104	472/18723	4.99265e-06	0.00299429	CD74/BIRC3/TRAF1/EDN1/CXCL2/IL12RB2/PDGFB/NFKBIA/SAMHD1/TRADD/IL21R/CCL2/WNT5A/IL1A/CCL20/TNFAIP3/EGR1/CNTFR/H2BC11/EDN2/TNFRSF19/IRF5/IL6/RIPK1/TNFRSF11A/IL22RA1/IL17RD/SLIT2/IL2RG/ACSL1/IL34/TNFRSF14/SH2B2/CXCL3/CXCL10/CXCL8/PELI3/FZD4/SPHK1/GAS6/USP18/IL3RA/SOCS1/IRF7/EPOR/PALM3/IL17REL/HSPA1B/HSPA1A/MIR27B/TNF/CEBPA/IKBKE	53
BP	GO:0050804	modulation of chemical synaptic transmission	50/1104	439/18723	6.20628e-06	0.00299429	PRKAR2B/BAIAP3/SYT7/CYP46A1/CDH1/LZTS1/SYT1/SLC24A1/EDN1/LGMN/SLC8A3/RIMS4/PLCB4/GRIK5/CRHR2/DNM1/GIT1/CCL2/GNAI2/CSPG5/RIMS3/IQSEC2/VGF/MAP1B/SNAP25/SYT11/EPHB2/STXBP1/ITPKA/NRGN/SQSTM1/ABHD6/GRIK2/STX3/MAP1A/CACNB3/CPLX1/RGS14/HAP1/CHRNA7/MCTP1/GRM8/AKAP5/BACE1/MAPT/NLGN3/LAMA2/CALM1/NPTXR/TNF	50
CC	GO:0043202	lysosomal lumen	23/1175	97/19550	1.02691e-08	5.79179e-06	MAN2B2/CD74/RNASET2/EPDR1/LGMN/GLA/PLD3/LIPA/CSPG5/CTSD/NPC2/CTSL/CTSV/ATP13A2/SDC3/CTSS/GAA/GBA/FUCA1/GPC5/GM2A/NEU1/TXNDC5	23
CC	GO:0043204	perikaryon	25/1175	158/19550	8.28981e-06	0.00233773	RTN4R/NGFR/SIRT2/SLC8A3/SCN1B/GRIK5/CRYAB/KCNC3/MAP1B/SYT11/PRPH/SEMA4F/CTSV/TTLL7/AZIN2/CNGA3/TIAM2/ASTN2/CACNA1C/SERPINI1/CPLX1/MYO1D/CDK5R1/DDN/FCHSD1	25
CC	GO:0005775	vacuolar lumen	26/1175	174/19550	1.57647e-05	0.00296376	MAN2B2/CD74/RNASET2/GRN/EPDR1/LGMN/PYGB/GLA/PLD3/LIPA/CSPG5/CTSD/NPC2/CTSL/CTSV/PLAC8/ATP13A2/SDC3/CTSS/GAA/GBA/FUCA1/GPC5/GM2A/NEU1/TXNDC5	26
CC	GO:0098978	glutamatergic synapse	40/1175	338/19550	3.32151e-05	0.00468333	SEMA3F/PRKAR2B/ARHGAP44/ADAM22/CDH1/RTN4R/ATP2B4/SYT1/DRD4/NRP1/PLCB4/GRIK5/DNM1/RGS9/WNT5A/CSPG5/SLC30A3/ADGRL2/EFNB2/SNAP25/WASF3/EPHB2/STXBP1/DGKQ/NRGN/ABHD6/BSN/STX3/CPLX1/RGS14/ABLIM3/FZD4/ADRA2C/PCLO/GABRD/FZD9/NLGN3/SLC6A17/DNM3/NPTXR	40
CC	GO:0051233	spindle midzone	9/1175	36/19550	0.000213282	0.0240582	AURKA/CDC6/UNC119/KIF14/KIF18A/CENPE/GEM/PLK1/CCDC69	9
CC	GO:0005874	microtubule	44/1175	429/19550	0.000382419	0.0335205	ASPM/KIF26A/REEP1/SIRT2/MAP2/KIF3C/WDR47/AURKA/TTLL1/SLC8A3/KLC3/FSD1/CLIP2/DNM1/KIF14/KIF18A/MAP1B/MTUS2/TUBB2A/TTLL7/DYNC2LI1/CENPE/GABARAPL1/ARHGAP18/FAM161B/PBXIP1/PLK1/MAP1A/STIM1/TUBA1A/HID1/RGS14/DCXR/ZNF804A/TPPP/SAA1/NCKAP5/MAP6D1/MAPT/TOGARAM2/DNM3/CALM1/EML6/RASSF5	44
CC	GO:0150034	distal axon	33/1175	294/19550	0.000416035	0.0335205	ITGA3/RTN4R/NGFR/SIRT2/MAP2/NRP1/SLC8A3/MYH14/GRIK5/CRHR2/GIT1/NECTIN1/DPYSL3/TMOD2/MAP1B/SNAP25/SYT11/P2RX4/TPBG/TIAM2/RGS10/GDPD5/ITGA2/STX3/CPLX1/GPRIN1/ZNF804A/CDK5R2/HAP1/CDK5R1/ADRA2C/MAPT/CALM1	33
CC	GO:0043197	dendritic spine	23/1175	183/19550	0.000643528	0.0435295	PRKAR2B/ARHGAP44/LZTS1/NGFR/LZTS3/SLC8A3/CRYAB/KCNC3/MAP1B/SYT11/P2RX4/ITPKA/RGS10/NRGN/RGS14/ZNF804A/HAP1/CDK5R1/AKAP5/DDN/MAPT/LAMA2/DNM3	23
CC	GO:0044309	neuron spine	23/1175	184/19550	0.000694619	0.0435295	PRKAR2B/ARHGAP44/LZTS1/NGFR/LZTS3/SLC8A3/CRYAB/KCNC3/MAP1B/SYT11/P2RX4/ITPKA/RGS10/NRGN/RGS14/ZNF804A/HAP1/CDK5R1/AKAP5/DDN/MAPT/LAMA2/DNM3	23
CC	GO:0030426	growth cone	22/1175	177/19550	0.000968801	0.0546404	ITGA3/RTN4R/NGFR/SIRT2/MAP2/NRP1/MYH14/NECTIN1/DPYSL3/TMOD2/MAP1B/SNAP25/TIAM2/GDPD5/STX3/GPRIN1/ZNF804A/CDK5R2/HAP1/CDK5R1/MAPT/CALM1	22
MF	GO:0071949	FAD binding	11/1144	37/18368	9.90968e-06	0.0097214	ERO1B/ACOX3/PRODH/SQLE/QSOX1/MICAL2/CYB5R1/KDM1B/LDHD/MTHFR/DDO	11
MF	GO:0030546	signaling receptor activator activity	52/1144	495/18368	0.000153851	0.0469478	SEMA3F/IL32/SEMA3G/GRN/EDN1/CXCL2/WNT11/IL11/PDGFB/TGFB1/DKK1/CCL2/SEMA5A/HBEGF/STC2/WNT5A/CSPG5/IL1A/CCL20/BMP8B/TNFSF4/PGF/WNT1/TNFSF9/TNFSF14/EDN2/VGF/CGA/SEMA4F/IL6/CCN3/SEMA7A/FGF2/OSGIN1/SECTM1/WNT9A/MANF/DGKQ/IL34/EDA/WNT4/CXCL3/CXCL10/CXCL8/WNT10B/PDGFD/NRTN/IL16/ERFE/GAS6/C1QTNF12/TNF	52
MF	GO:0016803	ether hydrolase activity	5/1144	10/18368	0.000179793	0.0469478	AKR7A2/EPHX2/EPHX1/TMEM86A/ALOX15	5
MF	GO:0048018	receptor ligand activity	51/1144	487/18368	0.000191428	0.0469478	SEMA3F/IL32/SEMA3G/GRN/EDN1/CXCL2/WNT11/IL11/PDGFB/TGFB1/DKK1/CCL2/SEMA5A/HBEGF/STC2/WNT5A/CSPG5/IL1A/CCL20/BMP8B/TNFSF4/PGF/WNT1/TNFSF9/TNFSF14/EDN2/VGF/CGA/SEMA4F/IL6/CCN3/SEMA7A/FGF2/OSGIN1/SECTM1/WNT9A/MANF/IL34/EDA/WNT4/CXCL3/CXCL10/CXCL8/WNT10B/PDGFD/NRTN/IL16/ERFE/GAS6/C1QTNF12/TNF	51
MF	GO:0016801	hydrolase activity, acting on ether bonds	5/1144	11/18368	0.000312714	0.0557316	AKR7A2/EPHX2/EPHX1/TMEM86A/ALOX15	5
MF	GO:0008081	phosphoric diester hydrolase activity	15/1144	89/18368	0.000369228	0.0557316	HMOX1/PLCB4/SMPD3/PLD3/PDE1A/PDE11A/PLCE1/EDNRA/GDPD1/GDPD5/PDE3A/PDE2A/ENPP1/PLCG2/FICD	15
MF	GO:0001664	G protein-coupled receptor binding	34/1144	295/18368	0.000397677	0.0557316	HOMER3/SLC9A3R2/REEP1/EDN1/CXCL2/WNT11/APLP1/DNM1/CCL2/SLC9A3R1/WNT5A/GNAI2/CCL20/WNT1/EDN2/GNAZ/NES/FEM1A/WNT9A/FZD7/FZD1/WNT4/CXCL3/TUB/CXCL10/CXCL8/WNT10B/SAA1/AKAP5/ADRA2C/DNM3/CALM1/HSPA1B/HSPA1A	34
MF	GO:0035256	G protein-coupled glutamate receptor binding	5/1144	12/18368	0.00050863	0.0623707	HOMER3/SLC9A3R2/SLC9A3R1/DNM3/CALM1	5
MF	GO:0015631	tubulin binding	40/1144	375/18368	0.000630718	0.0650884	LZTS1/KIF26A/REEP1/MAP2/KIF3C/TTLL1/NCALD/KLC3/FSD1/CLIP2/DNM1/GIT1/CRYAB/CENPF/KIF14/DNAI7/KIF18A/MAP1B/SYT11/MTUS2/TTLL7/CENPE/GABARAPL1/PAK1/NEIL2/STARD9/ABRAXAS1/PLK1/MAP1A/STIM1/RGS14/TPPP/CDK5R1/MAP6D1/MAPT/ARL4C/TOGARAM2/DNM3/CCDC69/EML6	40
MF	GO:0050660	flavin adenine dinucleotide binding	14/1144	85/18368	0.000726742	0.0650884	ERO1B/ACOX3/PRODH/SQLE/QSOX1/POR/MICAL2/CYB5R1/KDM1B/LDHD/MTHFR/TXNRD2/ACADSB/DDO	14
