# Supplementary material for: Polydatin Inhibits Hepatocellular Carcinoma Cell Proliferation and Sensitizes Doxorubicin and Cisplatin through Targeting Cell Mitotic Machinery
Source: Cells. 2023 Jan 4;12(2):222. doi: 10.3390/cells12020222 (PMC9856937; doi:10.3390/cells12020222)
Supplement: Supplementary file 1 [file cells-12-00222-s001.zip › Table S3.xlsx]

## Sheet: TCGA_LIHC Tunor vs Normal DEGs
gene	log2FoldChange	lfcSE	pvalue	FDR	Up/Down	GeneName
ENSG00000001617	1.25152	0.0968136	3.1636e-38	2.699e-36	Up	SEMA3F
ENSG00000001626	-1.77382	0.452796	8.94809e-05	0.000224339	Down	CFTR
ENSG00000002079	1.82313	0.272618	2.27001e-11	1.44924e-10	Up	NA
ENSG00000002726	-2.07382	0.366063	1.46856e-08	6.50924e-08	Down	AOC1
ENSG00000002746	1.08233	0.299515	0.000301978	0.000688733	Up	HECW1
ENSG00000003249	1.57507	0.207141	2.87449e-14	2.61112e-13	Up	DBNDD1
ENSG00000003987	1.71494	0.26532	1.02215e-10	6.01104e-10	Up	MTMR7
ENSG00000003989	-1.72996	0.209114	1.30825e-16	1.5498e-15	Down	SLC7A2
ENSG00000004777	1.54123	0.135175	4.09823e-30	1.84664e-28	Up	ARHGAP33
ENSG00000004799	-1.22873	0.244845	5.21103e-07	1.84951e-06	Down	PDK4
ENSG00000004809	1.34838	0.357239	0.00016036	0.000385239	Up	SLC22A16
ENSG00000004838	1.50326	0.184001	3.08804e-16	3.51204e-15	Up	ZMYND10
ENSG00000004846	5.14808	0.555392	1.8744e-20	3.3488e-19	Up	ABCB5
ENSG00000004848	2.45385	0.618877	7.33926e-05	0.000186627	Up	ARX
ENSG00000004939	-1.55742	0.366437	2.13604e-05	5.92262e-05	Down	SLC4A1
ENSG00000004948	1.04743	0.367746	0.00439594	0.00806154	Up	CALCR
ENSG00000005073	5.14936	0.572659	2.42737e-19	3.89063e-18	Up	HOXA11
ENSG00000005102	1.55485	0.30177	2.57117e-07	9.54804e-07	Up	MEOX1
ENSG00000005187	-2.07341	0.209404	4.10093e-23	9.44777e-22	Down	ACSM3
ENSG00000005189	1.35749	0.148625	6.62248e-20	1.11647e-18	Up	REXO5
ENSG00000005249	-1.88867	0.231995	3.92052e-16	4.39966e-15	Down	PRKAR2B
ENSG00000005381	-1.13578	0.275692	3.79298e-05	0.000101005	Down	MPO
ENSG00000005421	-1.37891	0.234544	4.12456e-09	1.96371e-08	Down	PON1
ENSG00000005884	1.12027	0.244532	4.62158e-06	1.42533e-05	Up	ITGA3
ENSG00000006016	1.54851	0.208577	1.13502e-13	9.61955e-13	Up	CRLF1
ENSG00000006042	1.19872	0.18931	2.41964e-10	1.36e-09	Up	TMEM98
ENSG00000006047	1.9537	0.311602	3.61407e-10	1.98646e-09	Up	YBX2
ENSG00000006071	1.89722	0.342641	3.07613e-08	1.30112e-07	Up	ABCC8
ENSG00000006118	2.68053	0.247523	2.49787e-27	8.60849e-26	Up	TMEM132A
ENSG00000006283	2.03243	0.399198	3.55641e-07	1.29612e-06	Up	CACNA1G
ENSG00000006377	5.66552	0.709643	1.42107e-15	1.50571e-14	Up	DLX6
ENSG00000006432	1.30386	0.115824	2.13343e-29	9.07444e-28	Up	MAP3K9
ENSG00000006606	3.03412	0.377933	9.89022e-16	1.06315e-14	Up	CCL26
ENSG00000006611	2.66969	0.444978	1.97803e-09	9.85319e-09	Up	USH1C
ENSG00000006638	-1.80177	0.147685	3.10536e-34	1.94358e-32	Down	TBXA2R
ENSG00000006659	9.0429	1.16123	6.84429e-15	6.71588e-14	Up	LGALS14
ENSG00000006704	1.09448	0.117193	9.71535e-21	1.79422e-19	Up	GTF2IRD1
ENSG00000006747	1.89059	0.293088	1.11412e-10	6.52216e-10	Up	SCIN
ENSG00000006756	-1.00969	0.133497	3.9271e-14	3.51338e-13	Down	ARSD
ENSG00000006788	3.57818	0.602058	2.79425e-09	1.36099e-08	Up	MYH13
ENSG00000007038	1.43036	0.421584	0.000691769	0.00147757	Up	PRSS21
ENSG00000007171	1.46299	0.229512	1.83729e-10	1.04759e-09	Up	NOS2
ENSG00000007306	2.93743	0.847541	0.000528607	0.00115243	Up	CEACAM7
ENSG00000007314	2.11409	0.195041	2.24332e-27	7.7765e-26	Up	SCN4A
ENSG00000007350	1.51394	0.396662	0.000135254	0.000328875	Up	TKTL1
ENSG00000007908	-1.06689	0.278078	0.00012473	0.00030514	Down	SELE
ENSG00000007933	-1.15491	0.228646	4.39271e-07	1.58105e-06	Down	FMO3
ENSG00000007968	2.99104	0.199396	7.28572e-51	1.30719e-48	Up	E2F2
ENSG00000008277	1.7106	0.247353	4.65753e-12	3.26038e-11	Up	ADAM22
ENSG00000008300	3.47098	0.204912	2.32442e-64	7.90946e-62	Up	CELSR3
ENSG00000008438	-2.10309	0.227042	1.98768e-20	3.53717e-19	Down	PGLYRP1
ENSG00000008735	3.26608	0.257597	7.72668e-37	5.8056e-35	Up	MAPK8IP2
ENSG00000009765	-1.6253	0.240186	1.31643e-11	8.69515e-11	Down	IYD
ENSG00000010292	1.40858	0.127958	3.49083e-28	1.30483e-26	Up	NCAPD2
ENSG00000010310	1.6251	0.28644	1.39957e-08	6.2221e-08	Up	GIPR
ENSG00000010319	1.10464	0.167842	4.65949e-11	2.86538e-10	Up	SEMA3G
ENSG00000010327	-1.11235	0.143913	1.08132e-14	1.03563e-13	Down	STAB1
ENSG00000010438	1.05937	0.40386	0.00871296	0.015048	Up	PRSS3
ENSG00000010610	-1.96458	0.161655	5.5367e-34	3.39355e-32	Down	CD4
ENSG00000010932	2.20334	0.344142	1.52921e-10	8.78703e-10	Up	FMO1
ENSG00000011083	2.9438	0.417554	1.7876e-12	1.31023e-11	Up	SLC6A7
ENSG00000011332	2.17177	0.284451	2.25877e-14	2.08509e-13	Up	DPF1
ENSG00000011426	3.62534	0.205087	6.30228e-70	3.10954e-67	Up	ANLN
ENSG00000011465	-2.31152	0.297142	7.3e-15	7.14884e-14	Down	DCN
ENSG00000011590	1.10103	0.217717	4.25551e-07	1.53391e-06	Up	ZBTB32
ENSG00000011677	6.05503	0.695288	3.07504e-18	4.34943e-17	Up	GABRA3
ENSG00000012171	1.52397	0.251885	1.44613e-09	7.34581e-09	Up	SEMA3B
ENSG00000013016	-2.15825	0.160743	4.21864e-41	4.35152e-39	Down	EHD3
ENSG00000013293	1.59422	0.386484	3.70858e-05	9.89711e-05	Up	SLC7A14
ENSG00000013573	1.24332	0.146545	2.17133e-17	2.79357e-16	Up	DDX11
ENSG00000013810	2.10836	0.155242	5.1824e-42	5.68221e-40	Up	TACC3
ENSG00000014138	1.27548	0.10962	2.72273e-31	1.38257e-29	Up	POLA2
ENSG00000014164	1.11856	0.103875	4.85495e-27	1.63139e-25	Up	ZC3H3
ENSG00000014914	1.88967	0.207294	7.80281e-20	1.30727e-18	Up	MTMR11
ENSG00000015413	1.921	0.375691	3.16698e-07	1.16249e-06	Up	DPEP1
ENSG00000015592	1.44809	0.450501	0.00130718	0.00265308	Up	STMN4
ENSG00000017427	-1.31601	0.252702	1.91161e-07	7.25066e-07	Down	IGF1
ENSG00000017483	1.10859	0.242744	4.94973e-06	1.51988e-05	Up	SLC38A5
ENSG00000018625	1.19201	0.277566	1.7507e-05	4.91865e-05	Up	ATP1A2
ENSG00000019169	-4.84396	0.361313	5.53654e-41	5.63243e-39	Down	MARCO
ENSG00000019186	1.79609	0.631124	0.00442924	0.00811959	Up	CYP24A1
ENSG00000019549	1.07728	0.216321	6.35793e-07	2.22614e-06	Up	SNAI2
ENSG00000019991	-2.06292	0.275649	7.21639e-14	6.23931e-13	Down	HGF
ENSG00000021461	-1.44027	0.299496	1.51698e-06	5.02991e-06	Down	CYP3A43
ENSG00000021645	1.48187	0.324365	4.91167e-06	1.50945e-05	Up	NRXN3
ENSG00000021826	-1.18561	0.288685	4.00938e-05	0.000106318	Down	CPS1
ENSG00000021852	-1.57189	0.190336	1.47495e-16	1.73754e-15	Down	C8B
ENSG00000022267	-1.08105	0.174751	6.16238e-10	3.28764e-09	Down	FHL1
ENSG00000022567	1.99006	0.232211	1.03458e-17	1.38149e-16	Up	SLC45A4
ENSG00000023171	1.00486	0.274554	0.000252229	0.000582994	Up	GRAMD1B
ENSG00000023330	-1.27347	0.172989	1.8171e-13	1.50682e-12	Down	ALAS1
ENSG00000024526	3.75699	0.220862	6.85664e-65	2.44559e-62	Up	DEPDC1
ENSG00000025423	-1.39632	0.225655	6.0991e-10	3.25681e-09	Down	HSD17B6
ENSG00000026036	1.05351	0.145004	3.72019e-13	2.96453e-12	Up	RTEL1-TNFRSF6B
ENSG00000026559	1.85247	0.367448	4.61975e-07	1.65553e-06	Up	KCNG1
ENSG00000026652	1.34632	0.201089	2.15457e-11	1.3806e-10	Up	AGPAT4
ENSG00000027644	2.89084	0.422805	8.07085e-12	5.48255e-11	Up	INSRR
ENSG00000029559	5.39799	0.543967	3.29466e-23	7.65582e-22	Up	IBSP
ENSG00000034152	-1.27101	0.107992	5.60796e-32	2.97523e-30	Down	MAP2K3
ENSG00000034510	1.25448	0.189863	3.91465e-11	2.42599e-10	Up	TMSB10
ENSG00000035499	3.20567	0.231177	1.00764e-43	1.19321e-41	Up	DEPDC1B
ENSG00000035664	1.59802	0.168807	2.89245e-21	5.63714e-20	Up	DAPK2
ENSG00000036448	-2.06908	0.245011	3.04532e-17	3.86097e-16	Down	MYOM2
ENSG00000036473	-1.15267	0.253184	5.29645e-06	1.61829e-05	Down	OTC
ENSG00000037965	3.69175	0.637795	7.10988e-09	3.28005e-08	Up	HOXC8
ENSG00000038427	1.94828	0.296544	5.03319e-11	3.08558e-10	Up	VCAN
ENSG00000039537	-1.97031	0.232866	2.64781e-17	3.37288e-16	Down	C6
ENSG00000040275	1.79834	0.118063	2.16674e-52	4.42374e-50	Up	SPDL1
ENSG00000040731	3.84435	0.81115	2.14374e-06	6.95716e-06	Up	CDH10
ENSG00000041515	-1.10402	0.207916	1.09664e-07	4.30342e-07	Down	MYO16
ENSG00000042062	-2.43971	0.234613	2.50932e-25	7.0816e-24	Down	RIPOR3
ENSG00000042493	1.33973	0.209263	1.53233e-10	8.80322e-10	Up	CAPG
ENSG00000042781	-1.24898	0.272139	4.443e-06	1.3744e-05	Down	USH2A
ENSG00000043355	6.65992	0.332746	4.07459e-89	1.09658e-85	Up	ZIC2
ENSG00000043591	-1.35624	0.290109	2.94065e-06	9.35372e-06	Down	ADRB1
ENSG00000044090	1.14021	0.0933143	2.46134e-34	1.55033e-32	Up	CUL7
ENSG00000046774	8.67844	0.671576	3.36037e-38	2.8423e-36	Up	MAGEC2
ENSG00000047457	-1.54719	0.199929	1.00446e-14	9.67974e-14	Down	CP
ENSG00000047597	1.02297	0.271724	0.000166732	0.000399088	Up	XK
ENSG00000047617	3.05294	0.304841	1.3114e-23	3.1208e-22	Up	ANO2
ENSG00000047936	2.69385	0.417509	1.10244e-10	6.45887e-10	Up	ROS1
ENSG00000049089	1.62424	0.25762	2.88582e-10	1.60556e-09	Up	COL9A2
ENSG00000049130	1.13177	0.173656	7.15936e-11	4.29736e-10	Up	KITLG
ENSG00000049192	1.28119	0.219783	5.56524e-09	2.6048e-08	Up	ADAMTS6
ENSG00000049247	1.63663	0.378932	1.56707e-05	4.43852e-05	Up	UTS2
ENSG00000049249	1.34683	0.285076	2.30722e-06	7.45827e-06	Up	TNFRSF9
ENSG00000050165	1.16142	0.245028	2.13775e-06	6.94e-06	Up	DKK3
ENSG00000050344	1.03996	0.179567	6.97658e-09	3.22207e-08	Up	NFE2L3
ENSG00000051128	1.25609	0.177295	1.39308e-12	1.0375e-11	Up	HOMER3
ENSG00000051180	2.32695	0.171945	9.97301e-42	1.08147e-39	Up	RAD51
ENSG00000051341	2.98471	0.200449	3.81984e-50	6.53656e-48	Up	POLQ
ENSG00000052795	-1.2735	0.167155	2.56377e-14	2.34832e-13	Down	FNIP2
ENSG00000052850	1.75537	0.438533	6.25919e-05	0.00016082	Up	ALX4
ENSG00000053108	4.35105	0.32413	4.38836e-41	4.49526e-39	Up	FSTL4
ENSG00000053438	1.07118	0.245038	1.2341e-05	3.55497e-05	Up	NNAT
ENSG00000053524	2.81402	0.308692	7.79889e-20	1.30727e-18	Up	MCF2L2
ENSG00000053702	1.15413	0.140119	1.76878e-16	2.06723e-15	Up	NRIP2
ENSG00000053747	2.25052	0.25661	1.78381e-18	2.58989e-17	Up	LAMA3
ENSG00000054148	1.21924	0.13828	1.17382e-18	1.73749e-17	Up	PHPT1
ENSG00000054179	1.67733	0.221931	4.09754e-14	3.65923e-13	Up	ENTPD2
ENSG00000054356	2.27302	0.378046	1.82635e-09	9.1407e-09	Up	PTPRN
ENSG00000054690	1.38132	0.152739	1.51507e-19	2.46711e-18	Up	PLEKHH1
ENSG00000055118	2.46861	0.372356	3.364e-11	2.10545e-10	Up	KCNH2
ENSG00000055732	2.55201	0.403868	2.63406e-10	1.47325e-09	Up	MCOLN3
ENSG00000055957	-1.10343	0.187102	3.69139e-09	1.76886e-08	Down	ITIH1
ENSG00000056291	6.26656	0.591895	3.41388e-26	1.05495e-24	Up	NPFFR2
ENSG00000056487	1.22643	0.546938	0.0249381	0.0390887	Up	PHF21B
ENSG00000057468	2.28525	0.337539	1.28482e-11	8.49965e-11	Up	MSH4
ENSG00000058335	2.5735	0.319817	8.49941e-16	9.21334e-15	Up	RASGRF1
ENSG00000058404	-1.61752	0.329571	9.20223e-07	3.14503e-06	Down	CAMK2B
ENSG00000059145	1.02705	0.123095	7.20878e-17	8.82583e-16	Up	UNKL
ENSG00000059588	1.77736	0.117944	2.56898e-51	4.78314e-49	Up	TARBP1
ENSG00000059769	-1.26545	0.119699	4.02033e-26	1.22573e-24	Down	DNAJC25
ENSG00000060718	2.80079	0.410059	8.47845e-12	5.74361e-11	Up	COL11A1
ENSG00000060762	-1.53974	0.137529	4.28123e-29	1.7603e-27	Down	MPC1
ENSG00000060971	-1.54813	0.142606	1.86697e-27	6.50997e-26	Down	ACAA1
ENSG00000060982	1.43987	0.186789	1.27263e-14	1.20986e-13	Up	BCAT1
ENSG00000061337	1.39957	0.166113	3.59509e-17	4.52504e-16	Up	LZTS1
ENSG00000061656	1.42811	0.192374	1.13987e-13	9.65787e-13	Up	SPAG4
ENSG00000062282	-1.07567	0.188204	1.09404e-08	4.92744e-08	Down	DGAT2
ENSG00000062524	-1.40598	0.243063	7.27492e-09	3.34993e-08	Down	LTK
ENSG00000062822	1.26917	0.106208	6.50776e-33	3.69072e-31	Up	POLD1
ENSG00000063015	5.7925	0.47618	4.80215e-34	2.96791e-32	Up	SEZ6
ENSG00000064195	2.04603	0.540809	0.000154777	0.000372946	Up	DLX3
ENSG00000064205	-1.02595	0.323376	0.00151067	0.00302954	Down	CCN5
ENSG00000064225	-1.40955	0.168794	6.78574e-17	8.33202e-16	Down	ST3GAL6
ENSG00000064300	-2.02259	0.25092	7.58552e-16	8.26203e-15	Down	NGFR
ENSG00000064490	1.0857	0.116333	1.03206e-20	1.89888e-19	Up	RFXANK
ENSG00000064655	-1.32258	0.304716	1.42248e-05	4.05537e-05	Down	EYA2
ENSG00000064692	1.48541	0.257781	8.29839e-09	3.79289e-08	Up	SNCAIP
ENSG00000064787	2.46365	0.328044	5.90774e-14	5.16952e-13	Up	BCAS1
ENSG00000064886	1.00972	0.287103	0.000436554	0.000966696	Up	CHI3L2
ENSG00000065325	-2.27704	0.340844	2.3797e-11	1.51666e-10	Down	GLP2R
ENSG00000065328	3.03228	0.210249	3.7443e-47	5.51473e-45	Up	MCM10
ENSG00000065600	1.32618	0.098646	3.34604e-41	3.47565e-39	Up	PACC1
ENSG00000065609	2.16787	0.623245	0.000504497	0.00110434	Up	SNAP91
ENSG00000066032	5.84754	0.554143	4.95125e-26	1.50027e-24	Up	CTNNA2
ENSG00000066230	3.52409	0.352553	1.58809e-23	3.7521e-22	Up	SLC9A3
ENSG00000066279	3.70499	0.194058	2.93506e-81	2.99619e-78	Up	ASPM
ENSG00000066382	1.39288	0.234622	2.90834e-09	1.41307e-08	Up	MPPED2
ENSG00000066405	2.59034	0.394822	5.3529e-11	3.26939e-10	Up	CLDN18
ENSG00000067057	1.51008	0.256933	4.16965e-09	1.9839e-08	Up	PFKP
ENSG00000067082	-1.35175	0.140715	7.5214e-22	1.54306e-20	Down	KLF6
ENSG00000067191	1.05958	0.163779	9.82646e-11	5.79372e-10	Up	CACNB1
ENSG00000067225	1.81979	0.217532	5.98079e-17	7.38346e-16	Up	PKM
ENSG00000067798	2.25214	0.300331	6.43786e-14	5.60878e-13	Up	NAV3
ENSG00000068366	2.15765	0.271608	1.95755e-15	2.04198e-14	Up	ACSL4
ENSG00000068489	2.47981	0.185276	7.4583e-41	7.53568e-39	Up	PRR11
ENSG00000068985	7.44465	0.799353	1.2388e-20	2.25268e-19	Up	PAGE1
ENSG00000069011	5.64655	0.423976	1.81676e-40	1.79878e-38	Up	PITX1
ENSG00000069018	1.94488	0.571442	0.000665379	0.00142604	Up	TRPC7
ENSG00000069188	1.47759	0.346933	2.05334e-05	5.71112e-05	Up	SDK2
ENSG00000069431	-1.57186	0.217995	5.57361e-13	4.36165e-12	Down	ABCC9
ENSG00000069482	2.87294	0.537438	9.01045e-08	3.58529e-07	Up	GAL
ENSG00000069696	1.37759	0.207554	3.19562e-11	2.00473e-10	Up	DRD4
ENSG00000069702	-1.16414	0.175639	3.40254e-11	2.12643e-10	Down	TGFBR3
ENSG00000069812	2.89284	0.328998	1.45752e-18	2.13818e-17	Up	HES2
ENSG00000070019	2.88522	0.385787	7.50111e-14	6.47603e-13	Up	GUCY2C
ENSG00000070159	-1.0366	0.104386	3.06763e-23	7.13388e-22	Down	PTPN3
ENSG00000070371	1.1249	0.16223	4.09063e-12	2.88262e-11	Up	CLTCL1
ENSG00000070388	1.58521	0.314001	4.45447e-07	1.60173e-06	Up	FGF22
ENSG00000070526	-1.3215	0.265713	6.57873e-07	2.29774e-06	Down	ST6GALNAC1
ENSG00000070601	1.28053	0.294704	1.39183e-05	3.97642e-05	Up	FRMPD1
ENSG00000070669	1.73536	0.241835	7.18936e-13	5.54688e-12	Up	ASNS
ENSG00000070731	1.02181	0.212703	1.55557e-06	5.14998e-06	Up	ST6GALNAC2
ENSG00000070808	1.33447	0.34843	0.000128164	0.000312946	Up	CAMK2A
ENSG00000070814	1.05362	0.0932386	1.30906e-29	5.65745e-28	Up	TCOF1
ENSG00000070882	1.76701	0.152012	3.10695e-31	1.56692e-29	Up	OSBPL3
ENSG00000070985	2.41278	0.418989	8.48294e-09	3.87127e-08	Up	TRPM5
ENSG00000071205	-1.48473	0.17651	4.04392e-17	5.05985e-16	Down	ARHGAP10
ENSG00000071539	3.42562	0.19888	1.737e-66	7.56208e-64	Up	TRIP13
ENSG00000071564	1.02986	0.0954695	3.95074e-27	1.33666e-25	Up	TCF3
ENSG00000071859	1.07404	0.124027	4.72882e-18	6.55086e-17	Up	FAM50A
ENSG00000071991	-2.03351	0.369649	3.77244e-08	1.57672e-07	Down	CDH19
ENSG00000072041	4.09237	0.843602	1.22799e-06	4.12405e-06	Up	SLC6A15
ENSG00000072071	1.84396	0.238791	1.14462e-14	1.09273e-13	Up	ADGRL1
ENSG00000072080	-1.61709	0.304907	1.13574e-07	4.44447e-07	Down	SPP2
ENSG00000072133	-1.26977	0.428275	0.00302821	0.00574513	Down	RPS6KA6
ENSG00000072182	1.79287	0.400936	7.7598e-06	2.31215e-05	Up	ASIC4
ENSG00000072315	-1.09502	0.353831	0.00196978	0.00386382	Down	TRPC5
ENSG00000072422	1.16864	0.267511	1.25054e-05	3.5988e-05	Up	RHOBTB1
ENSG00000072571	3.22422	0.18282	1.30323e-69	6.32474e-67	Up	HMMR
ENSG00000072682	1.43896	0.137787	1.5713e-25	4.52499e-24	Up	P4HA2
ENSG00000072694	-1.70506	0.293232	6.07436e-09	2.82744e-08	Down	FCGR2B
ENSG00000073067	2.74053	0.322708	2.02603e-17	2.63064e-16	Up	CYP2W1
ENSG00000073111	2.38701	0.170622	1.79316e-44	2.21186e-42	Up	MCM2
ENSG00000073670	2.29286	0.259314	9.39763e-19	1.4058e-17	Up	ADAM11
ENSG00000073712	-1.08898	0.0997138	9.14041e-28	3.27198e-26	Down	FERMT2
ENSG00000073754	-3.0239	0.347081	2.97563e-18	4.21688e-17	Down	CD5L
ENSG00000073756	-2.43579	0.258992	5.20952e-21	9.89241e-20	Down	PTGS2
ENSG00000073792	2.28525	0.273927	7.27166e-17	8.89179e-16	Up	IGF2BP2
ENSG00000074181	2.04753	0.171354	6.56386e-33	3.71542e-31	Up	NOTCH3
ENSG00000074211	4.72394	0.4763	3.47693e-23	8.05408e-22	Up	PPP2R2C
ENSG00000074219	1.38368	0.169562	3.3412e-16	3.78411e-15	Up	TEAD2
ENSG00000074276	-1.91138	0.348867	4.28212e-08	1.77696e-07	Down	CDHR2
ENSG00000074317	1.11253	0.466296	0.0170384	0.0277023	Up	SNCB
ENSG00000074410	2.85762	0.358967	1.71117e-15	1.79446e-14	Up	CA12
ENSG00000074527	-1.288	0.166476	1.01892e-14	9.80304e-14	Down	NTN4
ENSG00000074803	2.56461	0.480106	9.20504e-08	3.65829e-07	Up	SLC12A1
ENSG00000074935	-1.82127	0.136707	1.71445e-40	1.70318e-38	Down	TUBE1
ENSG00000075043	1.73724	0.490463	0.000397036	0.000885746	Up	KCNQ2
ENSG00000075213	1.49267	0.291253	2.97534e-07	1.09595e-06	Up	SEMA3A
ENSG00000075218	3.5328	0.205442	2.84002e-66	1.18417e-63	Up	GTSE1
ENSG00000075239	-1.41303	0.136628	4.54009e-25	1.24219e-23	Down	ACAT1
ENSG00000075290	1.77031	0.427619	3.47419e-05	9.31191e-05	Up	WNT8B
ENSG00000075388	2.79078	0.928793	0.00265814	0.00509595	Up	FGF4
ENSG00000075461	3.59609	0.431435	7.73783e-17	9.43066e-16	Up	CACNG4
ENSG00000075702	2.55077	0.173457	5.94039e-49	9.45479e-47	Up	WDR62
ENSG00000075886	1.04346	0.283993	0.000238567	0.000554012	Up	TUBA3D
ENSG00000075891	1.05188	0.48493	0.0300721	0.0463191	Up	PAX2
ENSG00000076003	1.7265	0.131979	4.1941e-39	3.77393e-37	Up	MCM6
ENSG00000076382	1.33856	0.150597	6.20158e-19	9.47813e-18	Up	SPAG5
ENSG00000076555	-1.22257	0.153084	1.39119e-15	1.47677e-14	Down	ACACB
ENSG00000076706	1.34938	0.138911	2.62873e-22	5.6067e-21	Up	MCAM
ENSG00000077080	1.39419	0.289064	1.4132e-06	4.70547e-06	Up	ACTL6B
ENSG00000077152	3.19337	0.157172	8.98053e-92	4.43099e-88	Up	UBE2T
ENSG00000077264	1.70123	0.394045	1.57907e-05	4.46951e-05	Up	PAK3
ENSG00000077279	2.31166	0.387602	2.46153e-09	1.20808e-08	Up	DCX
ENSG00000077327	2.332	0.434331	7.91002e-08	3.16872e-07	Up	SPAG6
ENSG00000077498	2.27264	1.02518	0.0266353	0.0414966	Up	TYR
ENSG00000077522	4.2896	0.383795	5.29649e-29	2.1687e-27	Up	ACTN2
ENSG00000077800	1.31444	0.394226	0.000855392	0.00179953	Up	FKBP6
ENSG00000077935	3.74716	0.342924	8.55423e-28	3.07329e-26	Up	SMC1B
ENSG00000077942	1.48232	0.252428	4.29916e-09	2.0429e-08	Up	FBLN1
ENSG00000078018	1.57521	0.22099	1.01866e-12	7.71853e-12	Up	MAP2
ENSG00000078098	2.38577	0.273332	2.58116e-18	3.68075e-17	Up	FAP
ENSG00000078328	1.34194	0.553042	0.0152467	0.025034	Up	RBFOX1
ENSG00000078399	2.24111	0.367687	1.09328e-09	5.65237e-09	Up	HOXA9
ENSG00000078699	1.17911	0.0925126	3.30868e-37	2.59128e-35	Up	CBFA2T2
ENSG00000078725	-1.24253	0.36861	0.000749323	0.00159132	Down	BRINP1
ENSG00000078898	3.54292	0.466935	3.25887e-14	2.93953e-13	Up	BPIFB2
ENSG00000078900	3.4091	0.243265	1.28067e-44	1.59298e-42	Up	TP73
ENSG00000079101	1.88768	0.294499	1.45687e-10	8.39742e-10	Up	CLUL1
ENSG00000079112	3.12768	0.457375	8.01239e-12	5.44533e-11	Up	CDH17
ENSG00000079215	1.17735	0.20209	5.68205e-09	2.65359e-08	Up	SLC1A3
ENSG00000079393	4.49134	0.516807	3.60701e-18	5.06484e-17	Up	DUSP13
ENSG00000079462	1.97162	0.198272	2.67784e-23	6.24211e-22	Up	PAFAH1B3
ENSG00000079557	-1.9213	0.244307	3.71245e-15	3.75482e-14	Down	AFM
ENSG00000079689	2.16154	0.319196	1.2717e-11	8.41847e-11	Up	SCGN
ENSG00000079739	-1.27265	0.11949	1.73197e-26	5.50732e-25	Down	PGM1
ENSG00000080293	1.07372	0.300693	0.000355886	0.00080125	Up	SCTR
ENSG00000080493	-1.2587	0.231412	5.35097e-08	2.19222e-07	Down	SLC4A4
ENSG00000080511	4.24187	0.581327	2.94516e-13	2.37895e-12	Up	RDH8
ENSG00000080573	1.28796	0.219912	4.72224e-09	2.2314e-08	Up	COL5A3
ENSG00000080618	-1.06631	0.16964	3.2632e-10	1.805e-09	Down	CPB2
ENSG00000080644	2.76205	0.456781	1.47785e-09	7.50175e-09	Up	CHRNA3
ENSG00000080709	-3.47688	0.304586	3.51484e-30	1.59836e-28	Down	KCNN2
ENSG00000080839	1.25938	0.134469	7.56361e-21	1.42077e-19	Up	RBL1
ENSG00000080947	1.13279	0.130171	3.25166e-18	4.58829e-17	Up	CROCCP3
ENSG00000080986	3.30132	0.177744	5.26994e-77	3.71455e-74	Up	NDC80
ENSG00000081041	-1.56647	0.231547	1.33083e-11	8.77457e-11	Down	CXCL2
ENSG00000081051	6.01085	0.444598	1.19572e-41	1.2919e-39	Up	AFP
ENSG00000081138	2.5712	0.623482	3.72442e-05	9.93672e-05	Up	CDH7
ENSG00000081148	1.11349	0.189152	3.93814e-09	1.87888e-08	Up	IMPG2
ENSG00000081181	1.23652	0.26098	2.15862e-06	7.00317e-06	Up	ARG2
ENSG00000081248	2.46529	0.371683	3.29424e-11	2.06354e-10	Up	CACNA1S
ENSG00000081277	1.01485	0.337831	0.00266431	0.00510645	Up	PKP1
ENSG00000081842	1.83169	0.472404	0.000105584	0.000261676	Up	PCDHA6
ENSG00000081853	1.19051	0.284872	2.92685e-05	7.93829e-05	Up	PCDHGA2
ENSG00000082014	1.33203	0.207671	1.41624e-10	8.17278e-10	Up	SMARCD3
ENSG00000082126	1.60012	0.284668	1.89855e-08	8.28488e-08	Up	MPP4
ENSG00000082196	2.80164	0.287201	1.75601e-22	3.81121e-21	Up	C1QTNF3
ENSG00000082438	-1.11045	0.151607	2.39759e-13	1.95964e-12	Down	COBLL1
ENSG00000082497	1.59745	0.308428	2.22699e-07	8.35224e-07	Up	SERTAD4
ENSG00000082512	1.48072	0.147542	1.05955e-23	2.53983e-22	Up	TRAF5
ENSG00000082684	2.296	0.165221	6.64772e-44	7.96758e-42	Up	SEMA5B
ENSG00000082929	1.2515	0.430267	0.00362996	0.00677605	Up	LINC01587
ENSG00000083067	1.34907	0.310601	1.40291e-05	4.00422e-05	Up	TRPM3
ENSG00000083123	-1.53138	0.140953	1.70287e-27	5.95885e-26	Down	BCKDHB
ENSG00000083720	1.65335	0.266024	5.13183e-10	2.76912e-09	Up	OXCT1
ENSG00000083807	-1.53535	0.245681	4.12102e-10	2.24841e-09	Down	SLC27A5
ENSG00000084734	-1.12766	0.183621	8.18906e-10	4.30144e-09	Down	GCKR
ENSG00000084774	1.26098	0.101066	9.98298e-36	6.93747e-34	Up	CAD
ENSG00000085265	-1.29933	0.208725	4.81318e-10	2.60492e-09	Down	FCN1
ENSG00000085276	1.15742	0.176397	5.32876e-11	3.25536e-10	Up	MECOM
ENSG00000085644	1.02306	0.118861	7.48662e-18	1.01295e-16	Up	ZNF213
ENSG00000085741	-1.49671	0.275691	5.66845e-08	2.31556e-07	Down	WNT11
ENSG00000085831	3.15788	0.257739	1.63398e-34	1.04027e-32	Up	TTC39A
ENSG00000085840	2.91304	0.189654	3.04826e-53	6.40005e-51	Up	ORC1
ENSG00000085999	3.35662	0.224352	1.31236e-50	2.32641e-48	Up	RAD54L
ENSG00000086015	1.04657	0.0916579	3.39178e-30	1.54716e-28	Up	MAST2
ENSG00000086159	1.75632	0.425396	3.64876e-05	9.74979e-05	Up	AQP6
ENSG00000086205	-1.33168	0.197402	1.51942e-11	9.95035e-11	Down	FOLH1
ENSG00000086717	2.31703	0.308401	5.77648e-14	5.05788e-13	Up	PPEF1
ENSG00000086967	1.08665	0.336553	0.00124319	0.00253188	Up	MYBPC2
ENSG00000086991	2.82809	0.183595	1.539e-53	3.27774e-51	Up	NOX4
ENSG00000087237	-2.80202	0.21163	5.14076e-40	4.89348e-38	Down	CETP
ENSG00000087250	3.62907	0.492558	1.7346e-13	1.44124e-12	Up	MT3
ENSG00000087258	-2.25497	0.288296	5.21061e-15	5.18503e-14	Down	GNAO1
ENSG00000087494	2.29594	0.339093	1.28055e-11	8.47515e-11	Up	PTHLH
ENSG00000087495	-2.92645	0.258154	8.69668e-30	3.81983e-28	Down	PHACTR3
ENSG00000087586	2.68067	0.159075	1.0219e-63	3.36137e-61	Up	AURKA
ENSG00000087589	-1.07588	0.161848	2.98179e-11	1.87895e-10	Down	CASS4
ENSG00000088002	1.22551	0.344454	0.000373923	0.000837909	Up	SULT2B1
ENSG00000088053	-1.37929	0.246219	2.12038e-08	9.15976e-08	Down	GP6
ENSG00000088305	1.68907	0.163199	4.19559e-25	1.15541e-23	Up	DNMT3B
ENSG00000088325	2.09782	0.174093	1.93983e-33	1.13717e-31	Up	TPX2
ENSG00000088340	2.96677	0.300177	4.91276e-23	1.12307e-21	Up	FER1L4
ENSG00000088538	2.18514	0.234236	1.07082e-20	1.96532e-19	Up	DOCK3
ENSG00000088726	1.98709	0.347798	1.10774e-08	4.9838e-08	Up	TMEM40
ENSG00000088756	1.31196	0.24964	1.4769e-07	5.68855e-07	Up	ARHGAP28
ENSG00000088827	-1.36801	0.179075	2.18379e-14	2.01902e-13	Down	SIGLEC1
ENSG00000088836	2.79463	0.300853	1.55718e-20	2.80236e-19	Up	SLC4A11
ENSG00000088882	2.39345	0.245648	1.968e-22	4.24639e-21	Up	CPXM1
ENSG00000088926	-1.23634	0.185654	2.7498e-11	1.73831e-10	Down	F11
ENSG00000088992	2.77609	0.30943	2.92142e-19	4.64478e-18	Up	TESC
ENSG00000089101	2.28635	0.37769	1.4174e-09	7.21346e-09	Up	CFAP61
ENSG00000089199	2.35392	0.457856	2.73037e-07	1.01025e-06	Up	CHGB
ENSG00000089351	1.4354	0.1482	3.47201e-22	7.34181e-21	Up	GRAMD1A
ENSG00000089356	2.15125	0.371888	7.26537e-09	3.34605e-08	Up	FXYD3
ENSG00000089558	2.26909	0.258534	1.68251e-18	2.45243e-17	Up	KCNH4
ENSG00000089685	4.08286	0.208179	1.21394e-85	2.76441e-82	Up	BIRC5
ENSG00000089723	1.56693	0.137653	5.07226e-30	2.2717e-28	Up	OTUB2
ENSG00000089820	1.06087	0.173503	9.69083e-10	5.04373e-09	Up	ARHGAP4
ENSG00000090097	1.08994	0.113804	9.96293e-22	2.02989e-20	Up	PCBP4
ENSG00000090382	2.17492	0.297839	2.82772e-13	2.28909e-12	Up	LYZ
ENSG00000090402	4.00319	0.76632	1.75182e-07	6.6805e-07	Up	SI
ENSG00000090512	-1.22546	0.285283	1.74223e-05	4.89669e-05	Down	FETUB
ENSG00000090530	-1.3563	0.211607	1.46e-10	8.41385e-10	Down	P3H2
ENSG00000090889	3.90573	0.199546	2.62301e-85	5.17677e-82	Up	KIF4A
ENSG00000090924	1.1256	0.127593	1.12632e-18	1.67135e-17	Up	PLEKHG2
ENSG00000090932	2.89112	0.515803	2.08149e-08	9.0207e-08	Up	DLL3
ENSG00000090971	1.25376	0.179785	3.0881e-12	2.20237e-11	Up	NAT14
ENSG00000091128	1.70212	0.237525	7.71957e-13	5.92354e-12	Up	LAMB4
ENSG00000091129	3.25757	0.36415	3.69682e-19	5.81821e-18	Up	NRCAM
ENSG00000091138	2.15748	0.359994	2.05862e-09	1.02271e-08	Up	SLC26A3
ENSG00000091181	-1.34724	0.249687	6.82524e-08	2.75993e-07	Down	IL5RA
ENSG00000091317	-1.04093	0.101594	1.23405e-24	3.2131e-23	Down	CMTM6
ENSG00000091409	1.38708	0.132901	1.68258e-25	4.83133e-24	Up	ITGA6
ENSG00000091482	3.28813	0.376592	2.51825e-18	3.59452e-17	Up	SMPX
ENSG00000091513	-1.05269	0.192787	4.75092e-08	1.95968e-07	Down	TF
ENSG00000091583	-1.03079	0.193155	9.47213e-08	3.75235e-07	Down	APOH
ENSG00000091622	-2.51729	0.280028	2.48529e-19	3.9813e-18	Down	PITPNM3
ENSG00000091651	2.84355	0.190899	3.52059e-50	6.05951e-48	Up	ORC6
ENSG00000091704	2.96762	0.580505	3.18538e-07	1.16881e-06	Up	CPA1
ENSG00000091831	-2.48775	0.28156	9.95534e-19	1.48772e-17	Down	ESR1
ENSG00000091844	1.236	0.213735	7.34378e-09	3.37901e-08	Up	RGS17
ENSG00000091879	1.02675	0.166853	7.5751e-10	3.9981e-09	Up	ANGPT2
ENSG00000091972	1.87053	0.168377	1.13221e-28	4.47501e-27	Up	CD200
ENSG00000091986	1.7994	0.285512	2.93168e-10	1.62924e-09	Up	CCDC80
ENSG00000092068	-1.43647	0.199032	5.3048e-13	4.1634e-12	Down	SLC7A8
ENSG00000092445	1.70129	0.24173	1.95007e-12	1.42367e-11	Up	TYRO3
ENSG00000092470	2.2188	0.169432	3.49499e-39	3.16409e-37	Up	WDR76
ENSG00000092607	-1.7835	0.2689	3.29886e-11	2.06599e-10	Down	TBX15
ENSG00000092621	-1.51748	0.22294	9.98846e-12	6.70518e-11	Down	PHGDH
ENSG00000092853	2.8017	0.227347	6.77226e-35	4.44537e-33	Up	CLSPN
ENSG00000093009	3.06421	0.187845	8.05242e-60	2.24891e-57	Up	CDC45
ENSG00000093134	-1.02628	0.247652	3.41266e-05	9.15777e-05	Down	VNN3P
ENSG00000094755	-1.76002	0.401824	1.18636e-05	3.42913e-05	Down	GABRP
ENSG00000094804	3.20186	0.188692	1.39856e-64	4.87095e-62	Up	CDC6
ENSG00000094963	-1.00015	0.240973	3.31771e-05	8.91589e-05	Down	FMO2
ENSG00000094975	1.10914	0.100754	3.48123e-28	1.30368e-26	Up	SUCO
ENSG00000095002	1.28122	0.0976166	2.36562e-39	2.16147e-37	Up	MSH2
ENSG00000095203	-1.59265	0.164741	4.13866e-22	8.68327e-21	Down	EPB41L4B
ENSG00000095397	1.45958	0.140736	3.35862e-25	9.32727e-24	Up	WHRN
ENSG00000095585	-1.04399	0.128055	3.55986e-16	4.02083e-15	Down	BLNK
ENSG00000095587	1.62048	0.254918	2.05921e-10	1.1685e-09	Up	TLL2
ENSG00000095596	-3.88123	0.359333	3.3972e-27	1.15599e-25	Down	CYP26A1
ENSG00000095752	1.10017	0.30131	0.000260928	0.000601409	Up	IL11
ENSG00000095932	-1.56452	0.408388	0.00012764	0.000311822	Down	SMIM24
ENSG00000095951	-1.17187	0.117715	2.3965e-23	5.60394e-22	Down	HIVEP1
ENSG00000095970	1.60379	0.229267	2.64723e-12	1.904e-11	Up	TREM2
ENSG00000096006	1.57389	0.573668	0.00607767	0.0108257	Up	CRISP3
ENSG00000096088	9.27669	0.603033	2.11559e-53	4.47357e-51	Up	PGC
ENSG00000096433	1.32023	0.273825	1.42522e-06	4.74197e-06	Up	ITPR3
ENSG00000097046	2.05129	0.161488	5.73402e-37	4.35256e-35	Up	CDC7
ENSG00000097096	-1.27901	0.158534	7.16212e-16	7.82389e-15	Down	SYDE2
ENSG00000099256	1.23422	0.180591	8.23646e-12	5.58992e-11	Up	PRTFDC1
ENSG00000099282	1.23859	0.205498	1.66757e-09	8.3914e-09	Up	TSPAN15
ENSG00000099364	1.06541	0.0980009	1.57648e-27	5.52962e-26	Up	FBXL19
ENSG00000099399	9.80374	0.850818	1.01348e-30	4.83922e-29	Up	MAGEB2
ENSG00000099769	-3.18528	0.321816	4.25444e-23	9.78622e-22	Down	IGFALS
ENSG00000099812	2.79576	0.463456	1.6153e-09	8.16031e-09	Up	MISP
ENSG00000099822	3.29236	0.297698	1.97408e-28	7.57005e-27	Up	HCN2
ENSG00000099860	-1.95094	0.184408	3.71176e-26	1.13516e-24	Down	GADD45B
ENSG00000099869	1.83113	0.476869	0.000123079	0.000301451	Up	IGF2-AS
ENSG00000099953	3.78888	0.247175	4.91359e-53	1.02438e-50	Up	MMP11
ENSG00000099958	1.24873	0.242121	2.50333e-07	9.31247e-07	Up	DERL3
ENSG00000099960	-1.14922	0.408218	0.00487465	0.00885603	Down	SLC7A4
ENSG00000099998	-1.39077	0.222037	3.75985e-10	2.06123e-09	Down	GGT5
ENSG00000100036	1.35516	0.156975	5.97992e-18	8.17688e-17	Up	SLC35E4
ENSG00000100078	1.46248	0.569633	0.0102465	0.0174381	Up	PLA2G3
ENSG00000100156	1.2241	0.215941	1.43925e-08	6.38984e-08	Up	SLC16A8
ENSG00000100162	3.53526	0.208235	1.20938e-64	4.26222e-62	Up	CENPM
ENSG00000100167	3.12643	0.274237	4.15848e-30	1.87093e-28	Up	SEPTIN3
ENSG00000100170	-1.92938	0.458684	2.59533e-05	7.09046e-05	Down	SLC5A1
ENSG00000100181	-1.23077	0.277756	9.37366e-06	2.75328e-05	Down	TPTEP1
ENSG00000100191	1.31769	0.251752	1.65814e-07	6.34288e-07	Up	SLC5A4
ENSG00000100196	1.00107	0.190766	1.54048e-07	5.91726e-07	Up	KDELR3
ENSG00000100206	2.31734	0.279404	1.09602e-16	1.30623e-15	Up	DMC1
ENSG00000100218	1.6123	0.258222	4.26952e-10	2.32514e-09	Up	RSPH14
ENSG00000100241	1.01215	0.1037	1.66556e-22	3.62552e-21	Up	SBF1
ENSG00000100253	4.06187	0.388249	1.29092e-25	3.73937e-24	Up	MIOX
ENSG00000100290	1.84872	0.274023	1.51367e-11	9.91826e-11	Up	BIK
ENSG00000100292	-1.38304	0.200173	4.87356e-12	3.40195e-11	Down	HMOX1
ENSG00000100297	1.38962	0.125177	1.23735e-28	4.86462e-27	Up	MCM5
ENSG00000100302	2.64212	0.179417	4.38112e-49	7.01074e-47	Up	RASD2
ENSG00000100314	1.20456	0.190328	2.46974e-10	1.38605e-09	Up	CABP7
ENSG00000100321	1.06358	0.241586	1.0702e-05	3.11282e-05	Up	SYNGR1
ENSG00000100341	-1.1134	0.477335	0.0196732	0.0315565	Down	PNPLA5
ENSG00000100342	-1.03302	0.144278	8.07151e-13	6.18558e-12	Down	APOL1
ENSG00000100346	2.77802	0.394935	2.0052e-12	1.4614e-11	Up	CACNA1I
ENSG00000100362	-3.66128	0.320529	3.22395e-30	1.47515e-28	Down	PVALB
ENSG00000100373	5.7054	0.469968	6.48453e-34	3.94996e-32	Up	UPK3A
ENSG00000100379	1.67607	0.223864	7.0468e-14	6.10159e-13	Up	KCTD17
ENSG00000100385	-1.14796	0.196877	5.51521e-09	2.58179e-08	Down	IL2RB
ENSG00000100433	1.29852	0.382522	0.000687253	0.00146877	Up	KCNK10
ENSG00000100473	4.33415	0.320691	1.27521e-41	1.36287e-39	Up	COCH
ENSG00000100479	1.60029	0.149546	1.00641e-26	3.29579e-25	Up	POLE2
ENSG00000100522	-1.10265	0.10507	9.16174e-26	2.70144e-24	Down	GNPNAT1
ENSG00000100526	3.90358	0.189339	1.93599e-94	1.43282e-90	Up	CDKN3
ENSG00000100558	-1.18433	0.285504	3.35112e-05	9.00159e-05	Down	PLEK2
ENSG00000100565	1.24243	0.41964	0.00306927	0.0058167	Up	LRRC74A
ENSG00000100577	-2.03445	0.182815	9.11801e-29	3.62322e-27	Down	GSTZ1
ENSG00000100593	3.74524	0.6605	1.42547e-08	6.33059e-08	Up	ISM2
ENSG00000100604	5.17974	0.499362	3.30027e-25	9.17382e-24	Up	CHGA
ENSG00000100625	3.37094	0.274006	8.78833e-35	5.71802e-33	Up	SIX4
ENSG00000100652	-1.52719	0.310661	8.83603e-07	3.03143e-06	Down	SLC10A1
ENSG00000100665	-1.18451	0.216154	4.25515e-08	1.76601e-07	Down	SERPINA4
ENSG00000100714	-1.24469	0.169135	1.85129e-13	1.53242e-12	Down	MTHFD1
ENSG00000100739	2.46994	0.274014	1.98843e-19	3.20269e-18	Up	BDKRB1
ENSG00000100767	1.33111	0.273938	1.17881e-06	3.96878e-06	Up	PAPLN
ENSG00000100867	1.3887	0.377173	0.000231531	0.000539237	Up	DHRS2
ENSG00000100889	-1.26387	0.181078	2.95831e-12	2.11541e-11	Down	PCK2
ENSG00000100968	1.32587	0.19604	1.34931e-11	8.89047e-11	Up	NFATC4
ENSG00000100985	2.05343	0.291861	1.98352e-12	1.44667e-11	Up	MMP9
ENSG00000100987	2.23598	0.332061	1.65462e-11	1.0775e-10	Up	VSX1
ENSG00000100994	1.4156	0.132361	1.07422e-26	3.49463e-25	Up	PYGB
ENSG00000101003	2.72624	0.182886	2.97776e-50	5.21619e-48	Up	GINS1
ENSG00000101057	4.55803	0.245336	4.77717e-77	3.44935e-74	Up	MYBL2
ENSG00000101074	1.41918	0.380617	0.000192534	0.000455435	Up	R3HDML
ENSG00000101104	1.68435	0.157433	1.03098e-26	3.36877e-25	Up	PABPC1L
ENSG00000101115	1.66305	0.338791	9.16397e-07	3.1334e-06	Up	SALL4
ENSG00000101144	3.91811	0.539377	3.75436e-13	2.99015e-12	Up	BMP7
ENSG00000101162	-1.06036	0.186601	1.32753e-08	5.92049e-08	Down	TUBB1
ENSG00000101180	1.23728	0.450969	0.00607677	0.0108248	Up	HRH3
ENSG00000101197	1.23258	0.361345	0.000647061	0.0013895	Up	BIRC7
ENSG00000101198	1.61047	0.385318	2.9203e-05	7.92125e-05	Up	NKAIN4
ENSG00000101210	3.95055	0.400517	5.98499e-23	1.35978e-21	Up	EEF1A2
ENSG00000101222	1.42117	0.266341	9.50678e-08	3.76557e-07	Up	SPEF1
ENSG00000101224	1.01215	0.137065	1.53124e-13	1.2809e-12	Up	CDC25B
ENSG00000101236	1.01389	0.1286	3.16892e-15	3.23047e-14	Up	RNF24
ENSG00000101276	1.6647	0.275926	1.60823e-09	8.12597e-09	Up	SLC52A3
ENSG00000101278	1.66293	0.250127	2.96398e-11	1.87011e-10	Up	RPS10P5
ENSG00000101282	1.23635	0.361248	0.000620603	0.00133743	Up	RSPO4
ENSG00000101298	1.21738	0.20934	6.051e-09	2.81745e-08	Up	SNPH
ENSG00000101306	1.3768	0.256468	7.94813e-08	3.18312e-07	Up	MYLK2
ENSG00000101307	-1.09585	0.221505	7.52465e-07	2.60599e-06	Down	SIRPB1
ENSG00000101311	2.1915	0.301222	3.45499e-13	2.7663e-12	Up	FERMT1
ENSG00000101323	-1.46818	0.204851	7.66248e-13	5.88278e-12	Down	HAO1
ENSG00000101333	1.14048	0.226384	4.7092e-07	1.68537e-06	Up	PLCB4
ENSG00000101342	2.35082	0.21276	2.21308e-28	8.41839e-27	Up	TLDC2
ENSG00000101349	-1.6913	0.531812	0.00147145	0.00295629	Down	PAK5
ENSG00000101405	-1.64433	0.469288	0.00045852	0.00101155	Down	OXT
ENSG00000101412	3.66246	0.204757	1.49251e-71	8.33664e-69	Up	E2F1
ENSG00000101441	3.42471	0.863646	7.32709e-05	0.000186334	Up	CST4
ENSG00000101447	2.38898	0.165328	2.50896e-47	3.73243e-45	Up	FAM83D
ENSG00000101463	1.78687	0.414503	1.62615e-05	4.59376e-05	Up	SYNDIG1
ENSG00000101464	1.12139	0.0962401	2.24227e-31	1.14845e-29	Up	PIGU
ENSG00000101489	1.37234	0.302976	5.91124e-06	1.79226e-05	Up	CELF4
ENSG00000101577	-1.07715	0.145765	1.47257e-13	1.23531e-12	Down	LPIN2
ENSG00000101638	1.26272	0.274983	4.39074e-06	1.36023e-05	Up	ST8SIA5
ENSG00000101670	-1.12659	0.197229	1.11592e-08	5.01909e-08	Down	LIPG
ENSG00000101695	-1.89558	0.186392	2.7031e-24	6.82205e-23	Down	RNF125
ENSG00000101746	-2.04171	0.43427	2.583e-06	8.28983e-06	Down	NOL4
ENSG00000101825	-1.02123	0.253227	5.51033e-05	0.000142719	Down	MXRA5
ENSG00000101842	3.78363	0.39583	1.19204e-21	2.41211e-20	Up	VSIG1
ENSG00000101883	1.32449	0.321616	3.81758e-05	0.000101596	Up	RHOXF1
ENSG00000101951	7.5144	0.630483	9.48273e-33	5.33701e-31	Up	PAGE4
ENSG00000101955	-2.00964	0.276479	3.63058e-13	2.89937e-12	Down	SRPX
ENSG00000101974	-1.2967	0.155285	6.80224e-17	8.34882e-16	Down	ATP11C
ENSG00000101981	-1.88813	0.282082	2.17781e-11	1.39459e-10	Down	F9
ENSG00000102003	1.78579	0.205502	3.62785e-18	5.08999e-17	Up	SYP
ENSG00000102007	1.50779	0.194844	1.00651e-14	9.69316e-14	Up	PLP2
ENSG00000102021	3.86583	1.00649	0.000122583	0.000300335	Up	LUZP4
ENSG00000102098	1.32125	0.15862	8.10825e-17	9.85776e-16	Up	SCML2
ENSG00000102104	1.53081	0.339962	6.70424e-06	2.01612e-05	Up	RS1
ENSG00000102109	3.22944	0.466939	4.63943e-12	3.24925e-11	Up	PCSK1N
ENSG00000102125	1.04832	0.0898302	1.81438e-31	9.40684e-30	Up	TAFAZZIN
ENSG00000102174	3.194	0.339637	5.24462e-21	9.95268e-20	Up	PHEX
ENSG00000102239	1.33744	0.502344	0.00775879	0.0135256	Up	BRS3
ENSG00000102287	2.84028	0.235705	1.93661e-33	1.13717e-31	Up	GABRE
ENSG00000102302	1.36966	0.139975	1.30531e-22	2.88161e-21	Up	FGD1
ENSG00000102313	1.21867	0.547708	0.0260793	0.0406986	Up	ITIH6
ENSG00000102384	3.09208	0.193498	1.76508e-57	4.31847e-55	Up	CENPI
ENSG00000102385	3.51403	0.419234	5.20243e-17	6.45755e-16	Up	DRP2
ENSG00000102393	1.16822	0.125697	1.48606e-20	2.67861e-19	Up	GLA
ENSG00000102539	1.00037	0.456511	0.0284273	0.044001	Up	MLNR
ENSG00000102683	1.46156	0.464262	0.00164314	0.00327191	Up	SGCG
ENSG00000102837	1.8445	0.545546	0.00072217	0.00153663	Up	OLFM4
ENSG00000102878	1.78832	0.155343	1.14621e-30	5.43788e-29	Up	HSF4
ENSG00000102886	1.53693	0.200671	1.87449e-14	1.74504e-13	Up	GDPD3
ENSG00000102924	1.52019	0.260855	5.61945e-09	2.62685e-08	Up	CBLN1
ENSG00000102967	-1.77701	0.173174	1.05124e-24	2.76385e-23	Down	DHODH
ENSG00000103056	-1.94466	0.222982	2.75343e-18	3.91323e-17	Down	SMPD3
ENSG00000103064	1.8042	0.16329	2.21522e-28	8.41839e-27	Up	SLC7A6
ENSG00000103150	-1.28617	0.125706	1.43165e-24	3.7145e-23	Down	MLYCD
ENSG00000103175	-1.07505	0.215611	6.16231e-07	2.16071e-06	Down	WFDC1
ENSG00000103184	1.14632	0.255917	7.49067e-06	2.23542e-05	Up	SEC14L5
ENSG00000103196	-1.06913	0.228128	2.77842e-06	8.87008e-06	Down	CRISPLD2
ENSG00000103241	-1.35139	0.199735	1.32462e-11	8.73947e-11	Down	FOXF1
ENSG00000103253	2.83996	0.253076	3.18799e-29	1.33113e-27	Up	HAGHL
ENSG00000103269	1.63369	0.17933	8.23764e-20	1.37545e-18	Up	RHBDL1
ENSG00000103313	-1.08408	0.173112	3.79339e-10	2.07923e-09	Down	MEFV
ENSG00000103375	4.08792	0.400205	1.7066e-24	4.39331e-23	Up	AQP8
ENSG00000103490	1.00549	0.212512	2.22927e-06	7.21812e-06	Up	PYCARD
ENSG00000103534	2.80485	0.375693	8.27951e-14	7.11279e-13	Up	TMC5
ENSG00000103546	2.38944	0.59465	5.86379e-05	0.000151357	Up	SLC6A2
ENSG00000103599	1.39511	0.259139	7.29902e-08	2.93827e-07	Up	IQCH
ENSG00000103710	2.22197	0.15806	6.90533e-45	8.81143e-43	Up	RASL12
ENSG00000103723	1.409	0.394931	0.000360113	0.000809844	Up	AP3B2
ENSG00000103742	2.97691	0.33187	2.96261e-19	4.70521e-18	Up	IGDCC4
ENSG00000103876	-1.01857	0.128989	2.8664e-15	2.93521e-14	Down	FAH
ENSG00000103888	2.41201	0.272364	8.30647e-19	1.25334e-17	Up	CEMIP
ENSG00000103995	1.36773	0.134752	3.31407e-24	8.2793e-23	Up	CEP152
ENSG00000104044	2.14804	0.405241	1.15392e-07	4.51023e-07	Up	OCA2
ENSG00000104055	1.19285	0.557472	0.0323745	0.0495254	Up	TGM5
ENSG00000104112	1.37468	0.384866	0.00035448	0.000798632	Up	SCG3
ENSG00000104140	1.66068	0.379094	1.18329e-05	3.42058e-05	Up	RHOV
ENSG00000104147	2.23683	0.175759	4.20053e-37	3.2468e-35	Up	OIP5
ENSG00000104177	2.29397	0.306345	6.98414e-14	6.05442e-13	Up	MYEF2
ENSG00000104213	1.58399	0.205109	1.13913e-14	1.08783e-13	Up	PDGFRL
ENSG00000104267	-1.3425	0.200029	1.92583e-11	1.24291e-10	Down	CA2
ENSG00000104313	2.84784	0.469642	1.32887e-09	6.78858e-09	Up	EYA1
ENSG00000104332	-2.41362	0.309419	6.1665e-15	6.0851e-14	Down	SFRP1
ENSG00000104341	1.547	0.184384	4.85589e-17	6.03802e-16	Up	LAPTM4B
ENSG00000104369	1.83179	0.326286	1.97644e-08	8.59563e-08	Up	JPH1
ENSG00000104371	4.06594	0.481793	3.19561e-17	4.04631e-16	Up	DKK4
ENSG00000104381	1.01267	0.169441	2.27916e-09	1.12566e-08	Up	GDAP1
ENSG00000104413	1.92666	0.509331	0.000155116	0.00037358	Up	ESRP1
ENSG00000104419	1.18013	0.192661	9.04317e-10	4.72909e-09	Up	NDRG1
ENSG00000104435	1.29512	0.469439	0.00580012	0.0103788	Up	STMN2
ENSG00000104524	1.02265	0.132901	1.41638e-14	1.33861e-13	Up	PYCR3
ENSG00000104537	1.1018	0.309334	0.00036826	0.000826532	Up	ANXA13
ENSG00000104549	1.61781	0.190058	1.70703e-17	2.23408e-16	Up	SQLE
ENSG00000104635	-1.65918	0.144409	1.49018e-30	6.99132e-29	Down	SLC39A14
ENSG00000104722	1.87599	0.568503	0.000967303	0.00201393	Up	NEFM
ENSG00000104738	1.61243	0.137495	9.23955e-32	4.8412e-30	Up	MCM4
ENSG00000104760	-1.29871	0.244295	1.05982e-07	4.16886e-07	Down	FGL1
ENSG00000104808	1.98769	0.270921	2.18791e-13	1.7952e-12	Up	DHDH
ENSG00000104826	1.84313	0.418956	1.08583e-05	3.15487e-05	Up	LHB
ENSG00000104833	3.2061	0.370701	5.207e-18	7.17301e-17	Up	TUBB4A
ENSG00000104883	-1.13141	0.156847	5.45546e-13	4.27371e-12	Down	PEX11G
ENSG00000104889	1.87158	0.133461	1.11989e-44	1.40944e-42	Up	RNASEH2A
ENSG00000104892	1.83802	0.370653	7.09091e-07	2.46268e-06	Up	KLC3
ENSG00000104899	2.46149	0.321746	2.00344e-14	1.85866e-13	Up	AMH
ENSG00000104901	1.99465	0.296108	1.62526e-11	1.06025e-10	Up	DKKL1
ENSG00000104938	-5.57889	0.521623	1.07144e-26	3.48944e-25	Down	CLEC4M
ENSG00000104951	1.5386	0.250293	7.88706e-10	4.15312e-09	Up	IL4I1
ENSG00000104953	1.31287	0.217961	1.70775e-09	8.57904e-09	Up	TLE6
ENSG00000104972	-1.15567	0.184293	3.59137e-10	1.97582e-09	Down	LILRB1
ENSG00000104974	-1.73544	0.166097	1.49042e-25	4.29624e-24	Down	LILRA1
ENSG00000105011	2.97102	0.187348	1.23205e-56	2.89472e-54	Up	ASF1B
ENSG00000105048	3.07867	0.401254	1.68509e-14	1.58015e-13	Up	TNNT1
ENSG00000105141	2.57233	0.749457	0.000598568	0.00129334	Up	CASP14
ENSG00000105173	3.58958	0.252948	1.04174e-45	1.41467e-43	Up	CCNE1
ENSG00000105205	-1.50203	0.552109	0.00651767	0.0115366	Down	CLC
ENSG00000105219	1.45507	0.285658	3.51095e-07	1.28097e-06	Up	CCNP
ENSG00000105261	1.40984	0.371419	0.000147162	0.000355756	Up	OVOL3
ENSG00000105278	1.23597	0.341608	0.000296779	0.000677815	Up	ZFR2
ENSG00000105290	2.69659	0.30581	1.16647e-18	1.72747e-17	Up	APLP1
ENSG00000105352	-1.16598	0.194161	1.91098e-09	9.53364e-09	Down	CEACAM4
ENSG00000105366	-1.23179	0.248846	7.42111e-07	2.57223e-06	Down	SIGLEC8
ENSG00000105376	2.54873	0.36163	1.81643e-12	1.33103e-11	Up	ICAM5
ENSG00000105388	2.19653	0.658545	0.000851687	0.00179238	Up	CEACAM5
ENSG00000105398	-1.13982	0.250624	5.41706e-06	1.65207e-05	Down	SULT2A1
ENSG00000105427	2.0101	0.291202	5.10063e-12	3.55376e-11	Up	CNFN
ENSG00000105464	1.0436	0.224919	3.48598e-06	1.09669e-05	Up	GRIN2D
ENSG00000105467	1.64273	0.268726	9.77539e-10	5.08684e-09	Up	SYNGR4
ENSG00000105479	1.55274	0.237363	6.08463e-11	3.68062e-10	Up	ODAD1
ENSG00000105486	1.12207	0.102	3.79358e-28	1.41264e-26	Up	LIG1
ENSG00000105499	1.23638	0.16193	2.25335e-14	2.08073e-13	Up	PLA2G4C
ENSG00000105501	-1.17879	0.19933	3.34325e-09	1.61352e-08	Down	NA
ENSG00000105514	1.58315	0.238879	3.41645e-11	2.13422e-10	Up	RAB3D
ENSG00000105520	1.16629	0.109023	1.04375e-26	3.40298e-25	Up	PLPPR2
ENSG00000105523	-1.16307	0.382812	0.0023797	0.00460786	Down	FAM83E
ENSG00000105607	-1.31421	0.152896	8.29486e-18	1.1172e-16	Down	GCDH
ENSG00000105609	-1.93416	0.180347	7.79747e-27	2.58206e-25	Down	LILRB5
ENSG00000105613	1.38109	0.228201	1.42995e-09	7.26858e-09	Up	MAST1
ENSG00000105641	1.54698	0.357797	1.53496e-05	4.35591e-05	Up	SLC5A5
ENSG00000105642	2.59874	0.312549	9.20248e-17	1.10924e-15	Up	KCNN1
ENSG00000105647	1.26318	0.177299	1.04395e-12	7.89405e-12	Up	PIK3R2
ENSG00000105650	1.91986	0.194304	5.04877e-23	1.15149e-21	Up	PDE4C
ENSG00000105664	3.43363	0.413717	1.04581e-16	1.25142e-15	Up	COMP
ENSG00000105668	2.60768	0.346805	5.51253e-14	4.84108e-13	Up	UPK1A
ENSG00000105675	2.65438	0.590588	6.97405e-06	2.09094e-05	Up	ATP4A
ENSG00000105695	-2.92614	0.382178	1.91096e-14	1.77788e-13	Down	MAG
ENSG00000105696	1.1988	0.284729	2.55013e-05	6.97663e-05	Up	TMEM59L
ENSG00000105697	-3.59453	0.416938	6.62149e-18	9.01667e-17	Down	HAMP
ENSG00000105738	1.16745	0.124173	5.36408e-21	1.01728e-19	Up	SIPA1L3
ENSG00000105750	1.3631	0.196938	4.46947e-12	3.13764e-11	Up	ZNF85
ENSG00000105771	1.1691	0.106408	4.41837e-28	1.62891e-26	Up	SMG9
ENSG00000105784	-1.05875	0.205117	2.4473e-07	9.11894e-07	Down	RUNDC3B
ENSG00000105825	-2.00581	0.264882	3.66231e-14	3.28542e-13	Down	TFPI2
ENSG00000105835	-1.52213	0.178627	1.57829e-17	2.07292e-16	Down	NAMPT
ENSG00000105852	-1.53731	0.183588	5.58241e-17	6.90893e-16	Down	PON3
ENSG00000105877	1.56404	0.283259	3.3594e-08	1.41407e-07	Up	DNAH11
ENSG00000105880	4.78488	0.491701	2.21751e-22	4.75361e-21	Up	DLX5
ENSG00000105889	2.89562	0.33529	5.81396e-18	7.96836e-17	Up	STEAP1B
ENSG00000105929	1.05072	0.460813	0.0225993	0.0357904	Up	ATP6V0A4
ENSG00000105989	-1.75769	0.431031	4.54505e-05	0.0001194	Down	WNT2
ENSG00000105997	2.82723	0.28071	7.36709e-24	1.78859e-22	Up	HOXA3
ENSG00000106006	3.41484	0.543882	3.41515e-10	1.88483e-09	Up	HOXA6
ENSG00000106012	1.15016	0.104806	5.08991e-28	1.87182e-26	Up	IQCE
ENSG00000106013	2.71242	0.547705	7.3329e-07	2.54374e-06	Up	ANKRD7
ENSG00000106031	6.97086	0.388081	3.84141e-72	2.27442e-69	Up	HOXA13
ENSG00000106034	-2.03021	0.215203	3.95096e-21	7.60001e-20	Down	CPED1
ENSG00000106038	5.72348	0.522813	6.83339e-28	2.47608e-26	Up	EVX1
ENSG00000106089	1.56104	0.148713	8.91801e-26	2.63219e-24	Up	STX1A
ENSG00000106113	1.73195	0.205566	3.59956e-17	4.52875e-16	Up	CRHR2
ENSG00000106128	3.71746	0.427615	3.51525e-18	4.94372e-17	Up	GHRHR
ENSG00000106133	1.6596	0.140134	2.34044e-32	1.27365e-30	Up	NSUN5P2
ENSG00000106211	1.64948	0.156914	7.60773e-26	2.26351e-24	Up	HSPB1
ENSG00000106236	1.81776	0.411799	1.01385e-05	2.95909e-05	Up	NPTX2
ENSG00000106268	1.81838	0.153486	2.22599e-32	1.21584e-30	Up	NUDT1
ENSG00000106302	1.45591	0.502686	0.00377628	0.00702129	Up	HYAL4
ENSG00000106327	-1.03917	0.177251	4.55452e-09	2.15723e-08	Down	TFR2
ENSG00000106366	-2.21577	0.238284	1.41939e-20	2.56844e-19	Down	SERPINE1
ENSG00000106384	1.0329	0.232093	8.57288e-06	2.53411e-05	Up	MOGAT3
ENSG00000106397	1.02305	0.0958258	1.31686e-26	4.23742e-25	Up	PLOD3
ENSG00000106404	1.79801	0.20523	1.9358e-18	2.79685e-17	Up	CLDN15
ENSG00000106462	2.39439	0.140216	2.22265e-65	8.32903e-63	Up	EZH2
ENSG00000106483	2.98002	0.287736	3.89835e-25	1.07756e-23	Up	SFRP4
ENSG00000106511	1.55792	0.237573	5.46575e-11	3.33007e-10	Up	MEOX2
ENSG00000106536	-1.70369	0.469196	0.000282227	0.000646426	Down	POU6F2
ENSG00000106541	3.14459	0.52213	1.71623e-09	8.61869e-09	Up	AGR2
ENSG00000106605	1.25638	0.160375	4.72452e-15	4.71719e-14	Up	BLVRA
ENSG00000106633	1.77636	0.490953	0.000296671	0.000677621	Up	GCK
ENSG00000106665	1.22614	0.198414	6.42227e-10	3.41828e-09	Up	CLIP2
ENSG00000106683	1.21854	0.146689	9.82112e-17	1.17849e-15	Up	LIMK1
ENSG00000106688	-1.42635	0.247027	7.73848e-09	3.55123e-08	Down	SLC1A1
ENSG00000106689	-2.15877	0.228398	3.33053e-21	6.46115e-20	Down	LHX2
ENSG00000106701	1.15417	0.140781	2.43728e-16	2.80751e-15	Up	FSD1L
ENSG00000106714	1.27492	0.287075	8.95136e-06	2.63835e-05	Up	CNTNAP3
ENSG00000106772	-1.05743	0.234505	6.50725e-06	1.96132e-05	Down	PRUNE2
ENSG00000106927	-1.04095	0.171747	1.3534e-09	6.90437e-09	Down	AMBP
ENSG00000106993	-1.5989	0.113584	5.27051e-45	6.84334e-43	Down	CDC37L1
ENSG00000107105	2.44838	0.364474	1.84793e-11	1.19628e-10	Up	ELAVL2
ENSG00000107159	2.25626	0.439562	2.8519e-07	1.05271e-06	Up	CA9
ENSG00000107165	3.27126	0.478666	8.25151e-12	5.59756e-11	Up	TYRP1
ENSG00000107186	-1.13466	0.177465	1.61874e-10	9.27808e-10	Down	MPDZ
ENSG00000107187	3.58257	0.504461	1.23169e-12	9.24045e-12	Up	LHX3
ENSG00000107447	2.26031	0.638967	0.000404016	0.000899894	Up	DNTT
ENSG00000107485	-1.30388	0.221459	3.9168e-09	1.86991e-08	Down	GATA3
ENSG00000107537	-1.00113	0.154878	1.0199e-10	5.999e-10	Down	PHYH
ENSG00000107562	-2.67592	0.223903	6.39743e-33	3.63512e-31	Down	CXCL12
ENSG00000107566	-1.31211	0.107736	4.02596e-34	2.50387e-32	Down	ERLIN1
ENSG00000107807	2.83892	0.262464	2.87903e-27	9.89906e-26	Up	TLX1
ENSG00000107821	1.74722	0.215734	5.5418e-16	6.12391e-15	Up	KAZALD1
ENSG00000107864	-2.28854	0.166937	8.97322e-43	1.02565e-40	Down	CPEB3
ENSG00000107984	5.51265	0.457005	1.66551e-33	9.88089e-32	Up	DKK1
ENSG00000108001	2.26139	0.218353	3.90663e-25	1.07884e-23	Up	EBF3
ENSG00000108106	1.96575	0.159092	4.51767e-35	3.03268e-33	Up	UBE2S
ENSG00000108176	-1.42921	0.239607	2.44929e-09	1.20306e-08	Down	DNAJC12
ENSG00000108187	-1.779	0.181074	8.8143e-23	1.97681e-21	Down	PBLD
ENSG00000108231	-2.52985	0.41695	1.29909e-09	6.64675e-09	Down	LGI1
ENSG00000108242	-1.22355	0.22491	5.32216e-08	2.18223e-07	Down	CYP2C18
ENSG00000108244	2.51787	0.419293	1.91283e-09	9.54125e-09	Up	KRT23
ENSG00000108309	1.87945	0.283235	3.23048e-11	2.02531e-10	Up	RUNDC3A
ENSG00000108342	-2.89296	0.394242	2.16764e-13	1.78005e-12	Down	CSF3
ENSG00000108375	1.05134	0.211783	6.89642e-07	2.40105e-06	Up	RNF43
ENSG00000108381	-1.94261	0.217546	4.27271e-19	6.6749e-18	Down	ASPA
ENSG00000108448	2.41479	0.252686	1.21789e-21	2.46105e-20	Up	TRIM16L
ENSG00000108515	-1.61424	0.266655	1.41571e-09	7.20608e-09	Down	ENO3
ENSG00000108551	-1.24048	0.251682	8.27582e-07	2.85179e-06	Down	RASD1
ENSG00000108602	4.88422	0.449471	1.6631e-27	5.82655e-26	Up	ALDH3A1
ENSG00000108641	1.06082	0.153736	5.18995e-12	3.61088e-11	Up	B9D1
ENSG00000108691	-1.3735	0.229526	2.17613e-09	1.07693e-08	Down	CCL2
ENSG00000108773	1.47688	0.105367	1.23653e-44	1.54456e-42	Up	KAT2A
ENSG00000108797	1.55535	0.203494	2.11829e-14	1.96091e-13	Up	CNTNAP1
ENSG00000108813	2.68936	0.37663	9.29371e-13	7.08005e-12	Up	DLX4
ENSG00000108821	1.79694	0.254817	1.76533e-12	1.29583e-11	Up	COL1A1
ENSG00000108823	-1.16998	0.264242	9.52495e-06	2.79419e-05	Down	SGCA
ENSG00000108825	1.38326	0.402303	0.00058524	0.00126685	Up	PTGES3L-AARSD1
ENSG00000108852	1.40495	0.269814	1.91816e-07	7.27362e-07	Up	MPP2
ENSG00000108878	3.79054	0.570911	3.14852e-11	1.97686e-10	Up	CACNG1
ENSG00000108947	-2.1457	0.225197	1.60161e-21	3.19286e-20	Down	EFNB3
ENSG00000109047	-1.99009	0.256051	7.70959e-15	7.52753e-14	Down	RCVRN
ENSG00000109061	3.43729	0.60377	1.24796e-08	5.57317e-08	Up	MYH1
ENSG00000109063	1.09497	0.237963	4.19613e-06	1.30376e-05	Up	MYH3
ENSG00000109065	1.20072	0.10003	3.40106e-33	1.96267e-31	Up	NAT9
ENSG00000109113	1.48946	0.245498	1.30219e-09	6.66033e-09	Up	RAB34
ENSG00000109158	-1.19467	0.522454	0.0222158	0.0352302	Down	GABRA4
ENSG00000109181	-1.625	0.262386	5.896e-10	3.15348e-09	Down	UGT2B10
ENSG00000109182	-2.82193	0.452658	4.54288e-10	2.46494e-09	Down	CWH43
ENSG00000109193	-1.11986	0.31464	0.000372005	0.00083418	Down	SULT1E1
ENSG00000109205	7.12569	0.648553	4.41099e-28	1.62822e-26	Up	ODAM
ENSG00000109220	-1.0058	0.0770995	6.74417e-39	5.95983e-37	Down	CHIC2
ENSG00000109445	-1.02984	0.0879702	1.17735e-31	6.15802e-30	Down	ZNF330
ENSG00000109472	1.29803	0.205231	2.53705e-10	1.42167e-09	Up	CPE
ENSG00000109501	1.01444	0.114356	7.25483e-19	1.10366e-17	Up	WFS1
ENSG00000109511	-1.87129	0.264137	1.39518e-12	1.0388e-11	Down	ANXA10
ENSG00000109576	-2.81481	0.213153	8.15015e-40	7.56354e-38	Down	AADAT
ENSG00000109674	4.15072	0.249075	2.37227e-62	7.02287e-60	Up	NEIL3
ENSG00000109685	1.10596	0.10787	1.14992e-24	3.00727e-23	Up	NSD2
ENSG00000109705	4.31754	0.505704	1.36949e-17	1.80751e-16	Up	NKX3-2
ENSG00000109736	1.08804	0.152383	9.3205e-13	7.09682e-12	Up	MFSD10
ENSG00000109758	-1.77542	0.354119	5.3413e-07	1.89189e-06	Down	HGFAC
ENSG00000109794	-1.3769	0.155736	9.46561e-19	1.41525e-17	Down	FAM149A
ENSG00000109805	3.79105	0.198173	1.42017e-81	1.61703e-78	Up	NCAPG
ENSG00000109819	-1.08762	0.24479	8.86761e-06	2.61549e-05	Down	PPARGC1A
ENSG00000109846	1.04748	0.270482	0.000107652	0.000266417	Up	CRYAB
ENSG00000109881	1.65317	0.141269	1.24016e-31	6.47506e-30	Up	CCDC34
ENSG00000109927	-1.07974	0.161896	2.56946e-11	1.63092e-10	Down	TECTA
ENSG00000109991	-1.35293	0.253381	9.32123e-08	3.7e-07	Down	P2RX3
ENSG00000110025	1.12907	0.130009	3.80194e-18	5.32174e-17	Up	SNX15
ENSG00000110077	-1.81635	0.17091	2.21931e-26	6.97458e-25	Down	MS4A6A
ENSG00000110148	2.55597	0.711875	0.00033007	0.000747963	Up	CCKBR
ENSG00000110169	-1.7425	0.21593	7.04474e-16	7.70704e-15	Down	HPX
ENSG00000110195	2.01165	0.380891	1.28165e-07	4.98188e-07	Up	FOLR1
ENSG00000110203	-1.38584	0.383229	0.000298954	0.000682467	Down	FOLR3
ENSG00000110243	-1.51737	0.247309	8.48816e-10	4.45143e-09	Down	APOA5
ENSG00000110244	1.10185	0.459346	0.0164522	0.0268214	Up	APOA4
ENSG00000110245	-1.19454	0.229999	2.06194e-07	7.78294e-07	Down	APOC3
ENSG00000110375	2.03057	0.375073	6.16994e-08	2.51072e-07	Up	UPK2
ENSG00000110400	1.23469	0.140626	1.63546e-18	2.38857e-17	Up	NECTIN1
ENSG00000110484	-2.28328	0.762469	0.00274809	0.0052572	Down	SCGB2A2
ENSG00000110492	3.80646	0.235935	1.48342e-58	3.78578e-56	Up	MDK
ENSG00000110583	1.07578	0.0972016	1.80335e-28	6.96043e-27	Up	NAA40
ENSG00000110651	-1.04674	0.13285	3.29697e-15	3.35566e-14	Down	CD81
ENSG00000110680	2.15011	0.403502	9.89584e-08	3.90765e-07	Up	CALCA
ENSG00000110693	-1.38649	0.2241	6.13495e-10	3.27478e-09	Down	SOX6
ENSG00000110721	1.10779	0.126458	1.94989e-18	2.81446e-17	Up	CHKA
ENSG00000110723	-1.48925	0.276472	7.17876e-08	2.89221e-07	Down	EXPH5
ENSG00000110756	-1.53559	0.148599	4.9567e-25	1.34499e-23	Down	HPS5
ENSG00000110786	1.9157	0.330876	7.04789e-09	3.25348e-08	Up	PTPN5
ENSG00000110799	1.53574	0.183032	4.839e-17	6.02159e-16	Up	VWF
ENSG00000110848	-1.38515	0.213645	8.96601e-11	5.31178e-10	Down	CD69
ENSG00000110881	3.32599	0.291568	3.84708e-30	1.74409e-28	Up	ASIC1
ENSG00000110887	-1.04945	0.234724	7.78639e-06	2.31853e-05	Down	DAO
ENSG00000110900	-1.11146	0.252021	1.03286e-05	3.01012e-05	Down	TSPAN11
ENSG00000110975	-3.22761	0.580139	2.64402e-08	1.129e-07	Down	SYT10
ENSG00000111012	1.66031	0.223373	1.06241e-13	9.01964e-13	Up	CYP27B1
ENSG00000111087	1.37096	0.214434	1.6226e-10	9.29836e-10	Up	GLI1
ENSG00000111181	-1.18029	0.223334	1.25811e-07	4.89743e-07	Down	SLC6A12
ENSG00000111199	-1.28222	0.26274	1.05982e-06	3.59309e-06	Down	TRPV4
ENSG00000111206	3.59588	0.197652	5.86061e-74	3.69144e-71	Up	FOXM1
ENSG00000111247	2.26247	0.176021	8.22763e-38	6.72848e-36	Up	RAD51AP1
ENSG00000111254	-1.32373	0.20037	3.93716e-11	2.43942e-10	Down	AKAP3
ENSG00000111275	-1.69707	0.152797	1.16401e-28	4.58845e-27	Down	ALDH2
ENSG00000111335	-1.15029	0.215208	9.04079e-08	3.59591e-07	Down	OAS2
ENSG00000111339	-1.12376	0.211981	1.15016e-07	4.49736e-07	Down	ART4
ENSG00000111341	1.04431	0.227546	4.4444e-06	1.3747e-05	Up	MGP
ENSG00000111344	1.6416	0.346576	2.17315e-06	7.04489e-06	Up	RASAL1
ENSG00000111371	1.01714	0.223903	5.55168e-06	1.69086e-05	Up	SLC38A1
ENSG00000111432	2.58413	0.359519	6.58708e-13	5.11418e-12	Up	FZD10
ENSG00000111665	3.29303	0.183449	4.74071e-72	2.75184e-69	Up	CDCA3
ENSG00000111671	1.50305	0.12189	6.15649e-35	4.05917e-33	Up	SPSB2
ENSG00000111700	-2.04061	0.423194	1.42187e-06	4.7317e-06	Down	SLCO1B3
ENSG00000111713	-2.19435	0.287585	2.34316e-14	2.15827e-13	Down	GYS2
ENSG00000111788	1.13936	0.139729	3.51944e-16	3.97821e-15	Up	NA
ENSG00000111817	-1.41121	0.164503	9.60036e-18	1.28543e-16	Down	DSE
ENSG00000111885	-1.18933	0.131113	1.17898e-19	1.9401e-18	Down	MAN1A1
ENSG00000111912	-1.06072	0.15684	1.35125e-11	8.90127e-11	Down	NCOA7
ENSG00000111981	1.93817	0.324889	2.43703e-09	1.19764e-08	Up	ULBP1
ENSG00000112039	1.65519	0.143027	5.67184e-31	2.78456e-29	Up	FANCE
ENSG00000112118	1.52929	0.119999	3.35797e-37	2.62294e-35	Up	MCM3
ENSG00000112139	1.98473	0.272347	3.15772e-13	2.54371e-12	Up	MDGA1
ENSG00000112164	5.83126	0.63227	2.89604e-20	5.05675e-19	Up	GLP1R
ENSG00000112175	-2.48626	0.366058	1.10618e-11	7.37721e-11	Down	BMP5
ENSG00000112182	-1.72551	0.200518	7.61627e-18	1.02861e-16	Down	BACH2
ENSG00000112183	2.54401	0.238838	1.71331e-26	5.45974e-25	Up	RBM24
ENSG00000112186	2.24955	0.161849	6.41359e-44	7.71821e-42	Up	CAP2
ENSG00000112212	2.17677	0.244755	5.91261e-19	9.06927e-18	Up	TSPO2
ENSG00000112218	1.41405	0.292371	1.32154e-06	4.41616e-06	Up	GPR63
ENSG00000112246	1.93026	0.444313	1.39679e-05	3.98905e-05	Up	SIM1
ENSG00000112273	4.18311	0.886811	2.3932e-06	7.72019e-06	Up	HDGFL1
ENSG00000112280	3.87537	0.300232	4.06271e-38	3.41683e-36	Up	COL9A1
ENSG00000112297	-1.02387	0.164208	4.51112e-10	2.44906e-09	Down	CRYBG1
ENSG00000112299	-1.45997	0.284405	2.84523e-07	1.05038e-06	Down	VNN1
ENSG00000112303	1.69863	0.283961	2.20512e-09	1.09037e-08	Up	VNN2
ENSG00000112312	2.18945	0.145185	2.17935e-51	4.08338e-49	Up	GMNN
ENSG00000112319	1.26869	0.492238	0.00995467	0.0169972	Up	EYA4
ENSG00000112333	1.28529	0.406523	0.00156863	0.00313557	Up	NR2E1
ENSG00000112379	2.96105	0.299394	4.59408e-23	1.05429e-21	Up	ARFGEF3
ENSG00000112414	-1.34076	0.181625	1.55866e-13	1.30346e-12	Down	ADGRG6
ENSG00000112425	-1.03779	0.106372	1.73428e-22	3.76958e-21	Down	EPM2A
ENSG00000112559	2.41462	0.279215	5.24551e-18	7.21934e-17	Up	MDFI
ENSG00000112655	2.21223	0.261781	2.89545e-17	3.682e-16	Up	PTK7
ENSG00000112742	3.77876	0.212509	9.80773e-71	5.09383e-68	Up	TTK
ENSG00000112761	-1.45957	0.194923	6.99625e-14	6.05959e-13	Down	CCN6
ENSG00000112769	1.51744	0.133902	9.06199e-30	3.9568e-28	Up	LAMA4
ENSG00000112773	-1.41751	0.148907	1.7414e-21	3.46222e-20	Down	TENT5A
ENSG00000112782	1.40263	0.23566	2.65009e-09	1.29418e-08	Up	CLIC5
ENSG00000112812	1.9628	0.473767	3.4284e-05	9.19499e-05	Up	PRSS16
ENSG00000112818	6.31484	0.474388	1.98327e-40	1.95709e-38	Up	MEP1A
ENSG00000112837	1.01705	0.33104	0.00212415	0.00414732	Up	TBX18
ENSG00000112852	2.90732	0.325709	4.41203e-19	6.87079e-18	Up	PCDHB2
ENSG00000112877	1.35443	0.134333	6.59318e-24	1.60646e-22	Up	CEP72
ENSG00000112936	-2.04648	0.328393	4.6108e-10	2.49905e-09	Down	C7
ENSG00000112964	-2.47997	0.214833	7.94314e-31	3.83603e-29	Down	GHR
ENSG00000112984	3.70718	0.198956	1.7302e-77	1.31336e-74	Up	KIF20A
ENSG00000113073	1.4059	0.306948	4.64412e-06	1.43174e-05	Up	SLC4A9
ENSG00000113083	1.63514	0.224314	3.11079e-13	2.50863e-12	Up	LOX
ENSG00000113100	7.75695	0.868989	4.40065e-19	6.85668e-18	Up	CDH9
ENSG00000113205	1.52125	0.2997	3.85669e-07	1.40004e-06	Up	PCDHB3
ENSG00000113211	1.37246	0.279247	8.88489e-07	3.04748e-06	Up	PCDHB6
ENSG00000113249	4.03533	0.444918	1.19201e-19	1.95828e-18	Up	HAVCR1
ENSG00000113296	5.512	0.281207	1.50886e-85	3.19059e-82	Up	THBS4
ENSG00000113303	3.62541	0.407691	5.97326e-19	9.15282e-18	Up	BTNL8
ENSG00000113319	1.86669	0.162333	1.33302e-30	6.27387e-29	Up	RASGRF2
ENSG00000113327	5.35628	0.785346	9.08601e-12	6.13414e-11	Up	GABRG2
ENSG00000113368	1.20218	0.154889	8.39083e-15	8.147e-14	Up	LMNB1
ENSG00000113396	-2.01332	0.553028	0.000272067	0.000624459	Down	SLC27A6
ENSG00000113492	-1.80815	0.238702	3.59331e-14	3.22744e-13	Down	AGXT2
ENSG00000113594	-2.82509	0.209206	1.48351e-41	1.57412e-39	Down	LIFR
ENSG00000113600	-2.60306	0.376979	5.01838e-12	3.49974e-11	Down	C9
ENSG00000113721	1.14525	0.155623	1.85159e-13	1.53242e-12	Up	PDGFRB
ENSG00000113722	1.85802	0.303097	8.78242e-10	4.59923e-09	Up	CDX1
ENSG00000113739	1.88015	0.226596	1.06437e-16	1.27106e-15	Up	STC2
ENSG00000113758	1.7454	0.203821	1.09599e-17	1.46152e-16	Up	DBN1
ENSG00000113763	2.15495	0.276659	6.74322e-15	6.6211e-14	Up	UNC5A
ENSG00000113790	-1.31668	0.189395	3.60045e-12	2.55055e-11	Down	EHHADH
ENSG00000113805	-1.30194	0.399603	0.00112162	0.00230667	Down	CNTN3
ENSG00000113810	1.25009	0.17179	3.41725e-13	2.74009e-12	Up	SMC4
ENSG00000113905	-1.1888	0.280412	2.24052e-05	6.19138e-05	Down	HRG
ENSG00000114019	-1.05064	0.150262	2.70942e-12	1.94684e-11	Down	AMOTL2
ENSG00000114113	3.17073	0.444824	1.01805e-12	7.71591e-12	Up	RBP2
ENSG00000114200	-1.90439	0.26841	1.29277e-12	9.67179e-12	Down	BCHE
ENSG00000114204	2.0788	0.546692	0.000143238	0.000346865	Up	SERPINI2
ENSG00000114268	1.62603	0.191575	2.10785e-17	2.72373e-16	Up	PFKFB4
ENSG00000114270	3.21278	0.298114	4.42045e-27	1.48708e-25	Up	COL7A1
ENSG00000114279	1.98577	0.276607	7.02074e-13	5.42952e-12	Up	FGF12
ENSG00000114346	2.38505	0.171296	4.55761e-44	5.50708e-42	Up	ECT2
ENSG00000114349	1.37099	0.225416	1.18665e-09	6.101e-09	Up	GNAT1
ENSG00000114541	-1.37489	0.113097	5.27976e-34	3.24952e-32	Down	FRMD4B
ENSG00000114554	1.30349	0.145698	3.66877e-19	5.78021e-18	Up	PLXNA1
ENSG00000114631	2.0732	0.350112	3.18961e-09	1.54214e-08	Up	PODXL2
ENSG00000114638	-1.23381	0.49337	0.0123917	0.0207186	Down	UPK1B
ENSG00000114646	2.51838	0.222631	1.14616e-29	4.9752e-28	Up	CSPG5
ENSG00000114656	1.32421	0.271834	1.10808e-06	3.74428e-06	Up	CFAP92
ENSG00000114698	-1.942	0.148278	3.42542e-39	3.11062e-37	Down	PLSCR4
ENSG00000114737	-1.22959	0.165229	9.94042e-14	8.48303e-13	Down	CISH
ENSG00000114757	1.3801	0.260538	1.17651e-07	4.59491e-07	Up	PEX5L
ENSG00000114770	1.08066	0.0934156	5.96878e-31	2.92066e-29	Up	ABCC5
ENSG00000114790	-1.29954	0.172374	4.7335e-14	4.19176e-13	Down	ARHGEF26
ENSG00000114812	-3.4821	0.247331	5.13445e-45	6.69605e-43	Down	VIPR1
ENSG00000114854	2.87812	0.320638	2.80219e-19	4.46961e-18	Up	TNNC1
ENSG00000114859	1.02388	0.108334	3.35288e-21	6.50024e-20	Up	CLCN2
ENSG00000114923	2.51325	0.3526	1.02014e-12	7.72581e-12	Up	SLC4A3
ENSG00000114948	2.67594	0.330054	5.16433e-16	5.72603e-15	Up	ADAM23
ENSG00000115009	1.93309	0.313763	7.22936e-10	3.8238e-09	Up	CCL20
ENSG00000115041	1.55159	0.279685	2.89569e-08	1.22955e-07	Up	KCNIP3
ENSG00000115042	-1.16275	0.106212	6.8323e-28	2.47608e-26	Down	FAHD2A
ENSG00000115107	-1.72403	0.182559	3.59956e-21	6.94663e-20	Down	STEAP3
ENSG00000115129	1.8286	0.174469	1.05665e-25	3.09102e-24	Up	TP53I3
ENSG00000115163	4.09861	0.22186	3.35214e-76	2.20526e-73	Up	CENPA
ENSG00000115194	3.7539	0.359529	1.6085e-25	4.62759e-24	Up	SLC30A3
ENSG00000115226	-1.08626	0.194005	2.15444e-08	9.29333e-08	Down	FNDC4
ENSG00000115263	2.45957	0.696173	0.000410894	0.00091425	Up	GCG
ENSG00000115266	1.03604	0.133351	7.89443e-15	7.69279e-14	Up	APC2
ENSG00000115297	3.54792	0.535392	3.43121e-11	2.14208e-10	Up	TLX2
ENSG00000115353	1.3252	0.306283	1.51343e-05	4.29936e-05	Up	TACR1
ENSG00000115361	-1.4481	0.281122	2.58879e-07	9.60986e-07	Down	ACADL
ENSG00000115363	-1.06311	0.171287	5.41293e-10	2.91194e-09	Down	EVA1A
ENSG00000115386	7.79958	0.63964	3.35794e-34	2.09723e-32	Up	REG1A
ENSG00000115419	1.07062	0.164012	6.67843e-11	4.02255e-10	Up	GLS
ENSG00000115423	-1.07524	0.276101	9.8459e-05	0.000245145	Down	DNAH6
ENSG00000115468	-1.36264	0.252648	6.91283e-08	2.7923e-07	Down	EFHD1
ENSG00000115474	-1.88402	0.515683	0.00025875	0.000597227	Down	KCNJ13
ENSG00000115507	4.42275	0.297852	7.07926e-50	1.18404e-47	Up	OTX1
ENSG00000115526	1.2406	0.209476	3.17259e-09	1.53441e-08	Up	CHST10
ENSG00000115596	1.58778	0.272607	5.73126e-09	2.67489e-08	Up	WNT6
ENSG00000115602	-3.36481	0.314722	1.11724e-26	3.61868e-25	Down	IL1RL1
ENSG00000115604	-1.49459	0.181547	1.83265e-16	2.13766e-15	Down	IL18R1
ENSG00000115616	1.26456	0.341059	0.000209112	0.000491393	Up	SLC9A2
ENSG00000115641	-1.20766	0.195912	7.07972e-10	3.74867e-09	Down	FHL2
ENSG00000115665	-2.20664	0.59801	0.000224279	0.000523583	Down	SLC5A7
ENSG00000115738	-1.46474	0.131873	1.15797e-28	4.57074e-27	Down	ID2
ENSG00000115828	1.06152	0.22689	2.88914e-06	9.20173e-06	Up	QPCT
ENSG00000115841	-1.16962	0.120643	3.17142e-22	6.73024e-21	Down	RMDN2
ENSG00000115844	3.57091	0.555839	1.32436e-10	7.6695e-10	Up	DLX2
ENSG00000115963	-2.4976	0.165427	1.67067e-51	3.19086e-49	Down	RND3
ENSG00000116014	3.83426	0.550155	3.18284e-12	2.26502e-11	Up	KISS1R
ENSG00000116017	2.50818	0.242675	4.86538e-25	1.32263e-23	Up	ARID3A
ENSG00000116032	1.27773	0.280825	5.36687e-06	1.63845e-05	Up	GRIN3B
ENSG00000116035	3.30746	0.342468	4.5583e-22	9.50978e-21	Up	VAX2
ENSG00000116039	1.83531	0.30183	1.19723e-09	6.15115e-09	Up	ATP6V1B1
ENSG00000116128	1.33256	0.130597	1.91035e-24	4.89646e-23	Up	BCL9
ENSG00000116132	2.28787	0.236392	3.7297e-22	7.86424e-21	Up	PRRX1
ENSG00000116147	-1.64243	0.436013	0.000165266	0.000395901	Down	TNR
ENSG00000116161	1.0411	0.0978344	1.91165e-26	6.05917e-25	Up	CACYBP
ENSG00000116171	-1.39663	0.156725	5.04209e-19	7.79865e-18	Down	SCP2
ENSG00000116176	1.73061	0.384252	6.67357e-06	2.00797e-05	Up	TPSG1
ENSG00000116194	-1.31698	0.282638	3.16828e-06	1.004e-05	Down	ANGPTL1
ENSG00000116285	-1.36859	0.175541	6.36898e-15	6.27542e-14	Down	ERRFI1
ENSG00000116299	1.33039	0.271068	9.20423e-07	3.14535e-06	Up	ELAPOR1
ENSG00000116521	1.26591	0.095816	7.48851e-40	7.0155e-38	Up	SCAMP3
ENSG00000116584	1.03314	0.145523	1.25203e-12	9.37881e-12	Up	ARHGEF2
ENSG00000116675	2.57008	0.205589	7.36576e-36	5.24173e-34	Up	DNAJC6
ENSG00000116690	-1.35169	0.273788	7.93299e-07	2.73939e-06	Down	PRG4
ENSG00000116704	-1.37833	0.121555	8.39507e-30	3.69833e-28	Down	SLC35D1
ENSG00000116745	1.32924	0.403674	0.000991719	0.00206056	Up	RPE65
ENSG00000116748	-2.21252	0.397097	2.52192e-08	1.07904e-07	Down	AMPD1
ENSG00000116771	-1.00835	0.147057	7.03936e-12	4.80833e-11	Down	AGMAT
ENSG00000116774	-1.52381	0.221498	6.00319e-12	4.14649e-11	Down	OLFML3
ENSG00000116785	-1.58765	0.303665	1.71073e-07	6.5314e-07	Down	CFHR3
ENSG00000116819	1.63405	0.24036	1.05831e-11	7.08349e-11	Up	TFAP2E
ENSG00000116852	1.49371	0.200507	9.35838e-14	8.00032e-13	Up	KIF21B
ENSG00000116882	-2.37276	0.332322	9.33842e-13	7.10863e-12	Down	HAO2
ENSG00000116883	1.24271	0.187717	3.58875e-11	2.23525e-10	Up	NA
ENSG00000116957	1.08604	0.0868981	7.66729e-36	5.4302e-34	Up	NA
ENSG00000116985	1.46114	0.272731	8.43982e-08	3.37001e-07	Up	BMP8B
ENSG00000116991	1.09651	0.195638	2.08513e-08	9.03251e-08	Up	SIPA1L2
ENSG00000117009	-1.81759	0.235016	1.04291e-14	1.00144e-13	Down	KMO
ENSG00000117016	1.12436	0.181398	5.70748e-10	3.06069e-09	Up	RIMS3
ENSG00000117054	-1.29709	0.14484	3.38666e-19	5.34428e-18	Down	ACADM
ENSG00000117069	2.71924	0.393371	4.75624e-12	3.32555e-11	Up	ST6GALNAC5
ENSG00000117122	1.82339	0.299248	1.10638e-09	5.71409e-09	Up	MFAP2
ENSG00000117148	6.48638	0.659221	7.6117e-23	1.7162e-21	Up	ACTL8
ENSG00000117151	-1.07647	0.103738	3.16248e-25	8.82395e-24	Down	CTBS
ENSG00000117228	-1.05482	0.16801	3.42246e-10	1.88851e-09	Down	GBP1
ENSG00000117281	-1.68082	0.179809	8.94766e-21	1.66073e-19	Down	CD160
ENSG00000117305	-1.29632	0.13334	2.43114e-22	5.20025e-21	Down	HMGCL
ENSG00000117399	4.27148	0.221683	9.88771e-83	1.27268e-79	Up	CDC20
ENSG00000117407	1.77362	0.227675	6.69366e-15	6.5768e-14	Up	ARTN
ENSG00000117586	1.74953	0.198794	1.35941e-18	2.005e-17	Up	TNFSF4
ENSG00000117600	2.867	0.307174	1.02466e-20	1.88644e-19	Up	PLPPR4
ENSG00000117632	2.10228	0.146258	7.55904e-47	1.0863e-44	Up	STMN1
ENSG00000117643	-1.69363	0.207864	3.70721e-16	4.17612e-15	Down	MAN1C1
ENSG00000117650	3.92427	0.201875	3.60331e-84	5.92624e-81	Up	NEK2
ENSG00000117724	3.88068	0.192502	2.23522e-90	7.35237e-87	Up	CENPF
ENSG00000117971	2.44223	0.29195	5.99913e-17	7.40301e-16	Up	CHRNB4
ENSG00000117983	2.71383	0.518745	1.68117e-07	6.42599e-07	Up	MUC5B
ENSG00000118004	-1.42486	0.237963	2.12808e-09	1.05545e-08	Down	COLEC11
ENSG00000118094	-1.08514	0.303813	0.000354604	0.00079885	Down	TREH
ENSG00000118137	-1.36271	0.244719	2.56965e-08	1.09883e-07	Down	APOA1
ENSG00000118156	2.07036	0.28689	5.33123e-13	4.18303e-12	Up	ZNF541
ENSG00000118160	1.4625	0.325474	7.00818e-06	2.0999e-05	Up	SLC8A2
ENSG00000118193	3.08441	0.190769	8.4335e-59	2.171e-56	Up	KIF14
ENSG00000118194	2.16782	0.332716	7.24419e-11	4.34563e-10	Up	TNNT2
ENSG00000118245	2.61873	0.834952	0.00171041	0.00339354	Up	TNP1
ENSG00000118271	-1.51191	0.250332	1.545e-09	7.8265e-09	Down	TTR
ENSG00000118402	1.42108	0.287698	7.83262e-07	2.706e-06	Up	ELOVL4
ENSG00000118432	2.64447	0.363207	3.31621e-13	2.66268e-12	Up	CNR1
ENSG00000118434	1.63272	0.563304	0.00374994	0.00697757	Up	SPACA1
ENSG00000118473	1.21066	0.235621	2.77465e-07	1.02586e-06	Up	SGIP1
ENSG00000118514	-1.91857	0.206865	1.78447e-20	3.20166e-19	Down	ALDH8A1
ENSG00000118515	-1.14044	0.182644	4.26392e-10	2.32265e-09	Down	SGK1
ENSG00000118520	-1.09101	0.242294	6.70475e-06	2.01612e-05	Down	ARG1
ENSG00000118526	-1.73141	0.211844	3.00706e-16	3.42784e-15	Down	TCF21
ENSG00000118557	2.75312	0.231442	1.24841e-32	6.94695e-31	Up	PMFBP1
ENSG00000118729	1.19645	0.215511	2.82895e-08	1.20259e-07	Up	CASQ2
ENSG00000118733	2.53792	0.73386	0.000543561	0.0011832	Up	OLFM3
ENSG00000118785	4.28444	0.367188	1.85241e-31	9.58717e-30	Up	SPP1
ENSG00000118849	1.52853	0.261982	5.39561e-09	2.531e-08	Up	RARRES1
ENSG00000118946	1.36662	0.15232	2.91075e-19	4.6303e-18	Up	PCDH17
ENSG00000118972	-3.58545	0.65897	5.29841e-08	2.1731e-07	Down	FGF23
ENSG00000119121	1.01671	0.320172	0.00149571	0.00300177	Up	TRPM6
ENSG00000119138	-1.01588	0.162443	4.00642e-10	2.18952e-09	Down	KLF9
ENSG00000119139	-1.05695	0.107432	7.6965e-23	1.734e-21	Down	TJP2
ENSG00000119147	-1.28998	0.270449	1.84425e-06	6.03484e-06	Down	ECRG4
ENSG00000119227	1.02228	0.16203	2.80532e-10	1.56312e-09	Up	PIGZ
ENSG00000119280	1.1402	0.124775	6.35985e-20	1.07525e-18	Up	C1orf198
ENSG00000119403	1.42422	0.136667	1.98759e-25	5.67413e-24	Up	PHF19
ENSG00000119411	1.21449	0.278751	1.31929e-05	3.78232e-05	Up	BSPRY
ENSG00000119457	1.28276	0.372406	0.000572095	0.00124012	Up	SLC46A2
ENSG00000119508	-2.21295	0.238873	1.96676e-20	3.50325e-19	Down	NR4A3
ENSG00000119640	1.11726	0.104479	1.09056e-26	3.54389e-25	Up	ACYP1
ENSG00000119673	-1.10251	0.130526	2.99696e-17	3.80618e-16	Down	ACOT2
ENSG00000119681	1.22416	0.214633	1.17369e-08	5.26133e-08	Up	LTBP2
ENSG00000119703	-1.4248	0.120188	2.0316e-32	1.11377e-30	Down	ZC2HC1C
ENSG00000119711	-1.76508	0.178379	4.37123e-23	1.0047e-21	Down	ALDH6A1
ENSG00000119772	1.29106	0.120679	1.03696e-26	3.38457e-25	Up	DNMT3A
ENSG00000119866	1.03604	0.288001	0.000321461	0.000730075	Up	BCL11A
ENSG00000119888	1.75239	0.427304	4.11274e-05	0.000108883	Up	EPCAM
ENSG00000119915	2.44697	0.365155	2.06745e-11	1.32938e-10	Up	ELOVL3
ENSG00000119919	1.51708	0.399384	0.000145551	0.000352033	Up	NKX2-3
ENSG00000119946	2.61398	0.354293	1.60651e-13	1.34031e-12	Up	CNNM1
ENSG00000119969	2.39483	0.178923	7.4319e-41	7.53473e-39	Up	HELLS
ENSG00000119986	-1.05046	0.137822	2.501e-14	2.29296e-13	Down	AVPI1
ENSG00000120053	-1.00722	0.171687	4.44854e-09	2.11049e-08	Down	GOT1
ENSG00000120055	1.21102	0.191906	2.78119e-10	1.55085e-09	Up	C10orf95
ENSG00000120057	-1.90522	0.539009	0.000408272	0.000908895	Down	SFRP5
ENSG00000120068	3.24332	0.466799	3.70481e-12	2.62135e-11	Up	HOXB8
ENSG00000120129	-1.67905	0.177348	2.86505e-21	5.58741e-20	Down	DUSP1
ENSG00000120156	-1.37684	0.201443	8.20609e-12	5.57058e-11	Down	TEK
ENSG00000120158	-1.48222	0.163481	1.22775e-19	2.01365e-18	Down	RCL1
ENSG00000120210	3.24738	0.700859	3.59659e-06	1.12933e-05	Up	INSL6
ENSG00000120217	-1.02291	0.192249	1.03345e-07	4.07001e-07	Down	CD274
ENSG00000120251	2.51898	0.587137	1.78444e-05	5.0082e-05	Up	GRIA2
ENSG00000120254	1.51626	0.139179	1.22718e-27	4.35084e-26	Up	MTHFD1L
ENSG00000120262	2.47135	0.268201	3.12607e-20	5.44699e-19	Up	CCDC170
ENSG00000120279	-1.00214	0.131724	2.78649e-14	2.53897e-13	Down	MYCT1
ENSG00000120322	2.48741	0.366899	1.20548e-11	8.00339e-11	Up	PCDHB8
ENSG00000120324	1.24088	0.235986	1.45426e-07	5.60574e-07	Up	PCDHB10
ENSG00000120332	-1.00047	0.225782	9.37383e-06	2.75328e-05	Down	TNN
ENSG00000120334	2.35994	0.141012	7.19681e-63	2.21932e-60	Up	CENPL
ENSG00000120457	1.90391	0.227753	6.2972e-17	7.75789e-16	Up	KCNJ5
ENSG00000120471	1.14423	0.34822	0.00101637	0.00210764	Up	TP53AIP1
ENSG00000120498	3.89952	0.433996	2.58383e-19	4.13692e-18	Up	TEX11
ENSG00000120500	1.34332	0.216703	5.68668e-10	3.0509e-09	Up	ARR3
ENSG00000120555	1.14945	0.231138	6.59252e-07	2.30174e-06	Up	NA
ENSG00000120658	1.82783	0.27308	2.18077e-11	1.39592e-10	Up	ENOX1
ENSG00000120659	-1.21323	0.292995	3.46092e-05	9.278e-05	Down	TNFSF11
ENSG00000120669	4.89966	0.759559	1.11359e-10	6.52163e-10	Up	SOHLH2
ENSG00000120729	-1.61518	0.299883	7.20238e-08	2.90134e-07	Down	MYOT
ENSG00000120738	-2.60264	0.215146	1.09403e-33	6.55622e-32	Down	EGR1
ENSG00000120833	-2.2037	0.205866	9.69294e-27	3.17774e-25	Down	SOCS2
ENSG00000120907	-3.13008	0.306929	2.02292e-24	5.17602e-23	Down	ADRA1A
ENSG00000120915	-1.53833	0.168307	6.24442e-20	1.05634e-18	Down	EPHX2
ENSG00000120937	2.94741	0.564817	1.80536e-07	6.86699e-07	Up	NPPB
ENSG00000121075	6.82135	0.547185	1.14058e-35	7.90768e-34	Up	TBX4
ENSG00000121152	2.96287	0.181968	1.31678e-59	3.60943e-57	Up	NCAPH
ENSG00000121207	-2.91894	0.207988	9.63522e-45	1.22421e-42	Down	LRAT
ENSG00000121211	2.92055	0.181043	1.52587e-58	3.86083e-56	Up	MND1
ENSG00000121236	1.29592	0.21655	2.17201e-09	1.07561e-08	Up	TRIM6
ENSG00000121318	1.27834	0.342783	0.000192018	0.000454324	Up	TAS2R10
ENSG00000121380	1.09317	0.283688	0.000116482	0.000286359	Up	BCL2L14
ENSG00000121388	7.50908	0.990979	3.52445e-14	3.16751e-13	Up	NA
ENSG00000121410	-1.24227	0.224111	2.972e-08	1.26014e-07	Down	A1BG
ENSG00000121446	2.98492	0.471699	2.48308e-10	1.39287e-09	Up	RGSL1
ENSG00000121454	2.52866	0.205028	6.00104e-35	3.96551e-33	Up	LHX4
ENSG00000121570	-1.92193	0.314803	1.02672e-09	5.32589e-09	Down	DPPA4
ENSG00000121621	3.33482	0.208616	1.61534e-57	3.98505e-55	Up	KIF18A
ENSG00000121690	-1.24689	0.172332	4.64122e-13	3.66201e-12	Down	DEPDC7
ENSG00000121691	-1.44105	0.141325	2.05086e-24	5.23846e-23	Down	CAT
ENSG00000121742	1.95048	0.476186	4.2028e-05	0.000111053	Up	GJB6
ENSG00000121743	1.62846	0.367686	9.46981e-06	2.77926e-05	Up	GJA3
ENSG00000121753	2.04144	0.277104	1.74461e-13	1.44915e-12	Up	ADGRB2
ENSG00000121871	-2.76533	0.532478	2.06571e-07	7.79517e-07	Down	SLITRK3
ENSG00000121895	1.02133	0.295686	0.000552141	0.00119994	Up	TMEM156
ENSG00000121900	1.07443	0.221055	1.17121e-06	3.94498e-06	Up	TMEM54
ENSG00000121904	3.11567	0.284164	5.67308e-28	2.07854e-26	Up	CSMD2
ENSG00000121905	1.69815	0.362631	2.82911e-06	9.02122e-06	Up	HPCA
ENSG00000121933	-1.22869	0.200012	8.09334e-10	4.25418e-09	Down	TMIGD3
ENSG00000121957	1.58383	0.140707	2.15845e-29	9.1677e-28	Up	GPSM2
ENSG00000122025	-1.12719	0.238887	2.37569e-06	7.66476e-06	Down	FLT3
ENSG00000122133	7.09867	0.662561	8.75123e-27	2.88498e-25	Up	PAEP
ENSG00000122194	-1.72042	0.210546	3.05249e-16	3.47606e-15	Down	PLG
ENSG00000122223	-1.684	0.201221	5.81562e-17	7.18854e-16	Down	CD244
ENSG00000122375	3.17035	0.535081	3.12294e-09	1.51213e-08	Up	OPN4
ENSG00000122420	2.07246	0.351668	3.78704e-09	1.81234e-08	Up	PTGFR
ENSG00000122543	1.16098	0.295202	8.39495e-05	0.000211384	Up	OCM
ENSG00000122592	2.1527	0.487136	9.91114e-06	2.8993e-05	Up	HOXA7
ENSG00000122641	-1.02295	0.212277	1.44314e-06	4.79652e-06	Down	INHBA
ENSG00000122711	4.01112	0.633793	2.47155e-10	1.3868e-09	Up	SPINK4
ENSG00000122778	1.46674	0.253134	6.85946e-09	3.17095e-08	Up	KIAA1549
ENSG00000122787	-1.92607	0.299048	1.18946e-10	6.93304e-10	Down	AKR1D1
ENSG00000122824	-2.96652	0.362238	2.62457e-16	3.01154e-15	Down	NUDT10
ENSG00000122862	-1.11389	0.162991	8.25642e-12	5.59961e-11	Down	SRGN
ENSG00000122877	-2.54306	0.224325	8.6522e-30	3.80594e-28	Down	EGR2
ENSG00000122952	2.4494	0.163086	5.50679e-51	1.00014e-48	Up	ZWINT
ENSG00000122971	-1.79656	0.14108	3.81243e-37	2.97008e-35	Down	ACADS
ENSG00000123080	2.28082	0.160817	1.17282e-45	1.5782e-43	Up	CDKN2C
ENSG00000123119	1.09445	0.264534	3.51446e-05	9.41388e-05	Up	NECAB1
ENSG00000123136	1.45948	0.116969	9.90111e-36	6.89676e-34	Up	DDX39A
ENSG00000123143	1.04346	0.132112	2.82727e-15	2.89815e-14	Up	PKN1
ENSG00000123201	1.71407	0.39928	1.76353e-05	4.95233e-05	Up	GUCY1B2
ENSG00000123219	2.6237	0.185156	1.401e-45	1.87671e-43	Up	CENPK
ENSG00000123352	1.5645	0.100596	1.53326e-54	3.28918e-52	Up	SPATS2
ENSG00000123358	-2.15455	0.219416	9.28267e-23	2.07556e-21	Down	NR4A1
ENSG00000123364	3.69275	0.669544	3.48148e-08	1.46089e-07	Up	HOXC13
ENSG00000123388	2.82892	0.746149	0.000149824	0.000361749	Up	HOXC11
ENSG00000123453	-1.50281	0.16574	1.22013e-19	2.00226e-18	Down	SARDH
ENSG00000123454	-3.22274	0.239972	4.05539e-41	4.19775e-39	Down	DBH
ENSG00000123473	2.36828	0.160126	1.69629e-49	2.78983e-47	Up	STIL
ENSG00000123485	3.8854	0.198812	4.72418e-85	8.74092e-82	Up	HJURP
ENSG00000123496	-1.65508	0.363953	5.42868e-06	1.65528e-05	Down	IL13RA2
ENSG00000123500	1.70676	0.404792	2.4825e-05	6.80447e-05	Up	COL10A1
ENSG00000123560	-1.86595	0.554046	0.00075754	0.00160738	Down	PLP1
ENSG00000123572	-1.08773	0.311629	0.000482176	0.00105948	Down	NRK
ENSG00000123612	-1.68399	0.200305	4.20141e-17	5.25025e-16	Down	ACVR1C
ENSG00000123643	1.01872	0.111997	9.37899e-20	1.55811e-18	Up	SLC36A1
ENSG00000123689	-1.50778	0.268567	1.97509e-08	8.59358e-08	Down	G0S2
ENSG00000123836	1.20798	0.14513	8.54583e-17	1.03642e-15	Up	PFKFB2
ENSG00000123901	-1.85212	0.230173	8.50813e-16	9.21942e-15	Down	GPR83
ENSG00000123908	1.00546	0.109305	3.62387e-20	6.27375e-19	Up	AGO2
ENSG00000123975	1.33841	0.144927	2.58176e-20	4.52518e-19	Up	CKS2
ENSG00000123999	3.30525	0.400163	1.45962e-16	1.72085e-15	Up	INHA
ENSG00000124102	2.48802	0.39649	3.49354e-10	1.92486e-09	Up	PI3
ENSG00000124140	1.67825	0.247127	1.11338e-11	7.42189e-11	Up	SLC12A5
ENSG00000124143	2.61982	0.491937	1.00669e-07	3.96886e-07	Up	ARHGAP40
ENSG00000124145	-1.28985	0.127897	6.4299e-24	1.56926e-22	Down	SDC4
ENSG00000124194	2.15253	0.408442	1.36347e-07	5.27646e-07	Up	GDAP1L1
ENSG00000124196	1.7158	0.517767	0.000920218	0.00192402	Up	GTSF1L
ENSG00000124205	1.59785	0.576757	0.00559858	0.0100485	Up	EDN3
ENSG00000124212	-1.62263	0.290514	2.33199e-08	1.00241e-07	Down	PTGIS
ENSG00000124232	1.80473	0.49203	0.000244519	0.000566612	Up	RBPJL
ENSG00000124243	1.69493	0.179445	3.54046e-21	6.83704e-20	Up	BCAS4
ENSG00000124253	-2.22378	0.290643	1.99019e-14	1.84752e-13	Down	PCK1
ENSG00000124260	4.44417	0.831158	8.94431e-08	3.56041e-07	Up	MAGEA10
ENSG00000124343	-1.24371	0.32641	0.000138815	0.000336981	Down	XG
ENSG00000124374	-1.4024	0.222241	2.786e-10	1.55323e-09	Down	PAIP2B
ENSG00000124429	1.41939	0.3862	0.000237591	0.000552092	Up	POF1B
ENSG00000124479	1.74941	0.530694	0.000979148	0.00203615	Up	NDP
ENSG00000124490	4.19062	0.859309	1.07857e-06	3.64957e-06	Up	CRISP2
ENSG00000124491	1.78249	0.259764	6.79228e-12	4.65137e-11	Up	F13A1
ENSG00000124493	2.92786	0.466153	3.36646e-10	1.85937e-09	Up	GRM4
ENSG00000124507	2.16883	0.303372	8.73716e-13	6.67841e-12	Up	PACSIN1
ENSG00000124557	1.02128	0.434165	0.0186579	0.0300827	Up	BTN1A1
ENSG00000124574	1.35038	0.098494	8.81593e-43	1.01158e-40	Up	ABCC10
ENSG00000124610	1.57321	0.423323	0.000202141	0.000476409	Up	H1-1
ENSG00000124613	1.4352	0.275768	1.94639e-07	7.37407e-07	Up	ZNF391
ENSG00000124635	1.8182	0.234608	9.19189e-15	8.89686e-14	Up	H2BC11
ENSG00000124657	2.28841	0.286024	1.23648e-15	1.31672e-14	Up	OR2B6
ENSG00000124664	1.56921	0.405064	0.000107073	0.000265143	Up	SPDEF
ENSG00000124701	1.29439	0.248567	1.91481e-07	7.26186e-07	Up	APOBEC2
ENSG00000124713	-1.55668	0.2948	1.28863e-07	5.00702e-07	Down	GNMT
ENSG00000124721	2.19725	0.322635	9.73669e-12	6.54507e-11	Up	DNAH8
ENSG00000124743	1.25268	0.161343	8.22659e-15	8.00065e-14	Up	KLHL31
ENSG00000124749	1.39744	0.23258	1.87352e-09	9.36413e-09	Up	COL21A1
ENSG00000124766	1.21994	0.219515	2.7376e-08	1.1666e-07	Up	SOX4
ENSG00000124780	-1.68941	0.285709	3.35832e-09	1.62053e-08	Down	KCNK17
ENSG00000124920	1.07377	0.16451	6.70673e-11	4.03713e-10	Up	MYRF
ENSG00000124935	4.24998	0.68937	7.04717e-10	3.7321e-09	Up	SCGB1D2
ENSG00000124939	2.47276	0.424951	5.92301e-09	2.76003e-08	Up	SCGB2A1
ENSG00000125046	3.88246	0.322365	2.09394e-33	1.22266e-31	Up	SSUH2
ENSG00000125144	-2.49011	0.439479	1.46123e-08	6.47872e-08	Down	MT1G
ENSG00000125148	-2.45178	0.285868	9.7715e-18	1.30775e-16	Down	MT2A
ENSG00000125166	-1.0193	0.134228	3.1061e-14	2.81116e-13	Down	GOT2
ENSG00000125249	1.00662	0.121179	9.82473e-17	1.17849e-15	Up	RAP2A
ENSG00000125257	1.58858	0.22412	1.35984e-12	1.01428e-11	Up	ABCC4
ENSG00000125285	2.59239	0.536479	1.35016e-06	4.50823e-06	Up	SOX21
ENSG00000125319	1.91676	0.159255	2.30354e-33	1.33976e-31	Up	HROB
ENSG00000125378	1.69363	0.249545	1.14597e-11	7.62881e-11	Up	BMP4
ENSG00000125384	-1.19989	0.206231	5.94812e-09	2.7713e-08	Down	PTGER2
ENSG00000125398	1.24809	0.241188	2.28207e-07	8.54628e-07	Up	SOX9
ENSG00000125414	2.68308	0.657043	4.43484e-05	0.000116743	Up	MYH2
ENSG00000125430	-1.5622	0.191627	3.57056e-16	4.03139e-15	Down	HS3ST3B1
ENSG00000125459	1.69258	0.10558	7.72536e-58	1.93815e-55	Up	MSTO1
ENSG00000125462	2.52658	0.326231	9.57699e-15	9.25318e-14	Up	MIR9-1HG
ENSG00000125498	-1.59414	0.289027	3.47716e-08	1.45928e-07	Down	KIR2DL1
ENSG00000125538	-1.8043	0.226816	1.79277e-15	1.87405e-14	Down	IL1B
ENSG00000125551	-1.90614	0.228926	8.32907e-17	1.01138e-15	Down	PLGLB2
ENSG00000125571	1.98539	0.427869	3.48105e-06	1.09538e-05	Up	IL37
ENSG00000125618	1.27452	0.194328	5.43134e-11	3.31115e-10	Up	PAX8
ENSG00000125657	1.42214	0.26813	1.13337e-07	4.43697e-07	Up	TNFSF9
ENSG00000125726	1.0729	0.268608	6.48835e-05	0.000166318	Up	CD70
ENSG00000125740	-3.22959	0.299148	3.59601e-27	1.21943e-25	Down	FOSB
ENSG00000125744	1.2558	0.191868	5.94335e-11	3.6003e-10	Up	RTN2
ENSG00000125780	5.35689	0.322313	4.98128e-62	1.46006e-59	Up	TGM3
ENSG00000125804	1.43427	0.423759	0.000712708	0.00151901	Up	FAM182A
ENSG00000125820	3.46078	0.764097	5.91976e-06	1.79466e-05	Up	NKX2-2
ENSG00000125823	2.43184	0.483351	4.87385e-07	1.7388e-06	Up	CSTL1
ENSG00000125835	1.14729	0.10714	9.3059e-27	3.05423e-25	Up	SNRPB
ENSG00000125841	1.31699	0.227708	7.30883e-09	3.36449e-08	Up	NRSN2
ENSG00000125851	-2.89305	0.513443	1.75456e-08	7.68485e-08	Down	PCSK2
ENSG00000125864	1.44741	0.157138	3.22803e-20	5.62132e-19	Up	BFSP1
ENSG00000125869	1.50201	0.344812	1.32447e-05	3.79607e-05	Up	LAMP5
ENSG00000125878	2.32082	0.205061	1.07241e-29	4.66879e-28	Up	TCF15
ENSG00000125885	1.33884	0.133304	9.80658e-24	2.35645e-22	Up	MCM8
ENSG00000125888	4.95383	0.485804	2.04095e-24	5.21764e-23	Up	BANF2
ENSG00000125895	1.38407	0.213289	8.6295e-11	5.12331e-10	Up	TMEM74B
ENSG00000125965	2.02389	0.447214	6.02377e-06	1.82432e-05	Up	GDF5
ENSG00000125966	1.53566	0.249433	7.43303e-10	3.92661e-09	Up	MMP24
ENSG00000125967	1.46835	0.123961	2.27835e-32	1.24214e-30	Up	NECAB3
ENSG00000125968	-1.80965	0.208891	4.59073e-18	6.36851e-17	Down	ID1
ENSG00000125999	1.8162	0.504594	0.000319045	0.000724977	Up	BPIFB1
ENSG00000126001	1.07008	0.0812763	1.3783e-39	1.27113e-37	Up	CEP250
ENSG00000126010	3.91526	0.419089	9.42601e-21	1.74405e-19	Up	GRPR
ENSG00000126215	1.62775	0.116054	1.08293e-44	1.37004e-42	Up	XRCC3
ENSG00000126231	-1.61503	0.233507	4.63242e-12	3.2451e-11	Down	PROZ
ENSG00000126259	3.27795	0.48944	2.12248e-11	1.3612e-10	Up	KIRREL2
ENSG00000126500	1.37735	0.220186	3.96489e-10	2.16842e-09	Up	FLRT1
ENSG00000126562	3.72529	0.321499	4.7818e-31	2.36328e-29	Up	WNK4
ENSG00000126583	1.05715	0.443381	0.0171117	0.0278078	Up	PRKCG
ENSG00000126603	1.01894	0.204688	6.42421e-07	2.24802e-06	Up	GLIS2
ENSG00000126733	4.74337	0.521356	9.18959e-20	1.52836e-18	Up	DACH2
ENSG00000126752	8.84777	0.66942	6.99389e-40	6.57293e-38	Up	SSX1
ENSG00000126759	-3.39713	0.214886	2.69767e-56	6.19085e-54	Down	CFP
ENSG00000126778	4.90506	0.342498	1.60848e-46	2.25675e-44	Up	SIX1
ENSG00000126787	3.70318	0.200809	6.12213e-76	3.93999e-73	Up	DLGAP5
ENSG00000126838	-4.32803	0.363262	9.96375e-33	5.59709e-31	Down	PZP
ENSG00000126856	3.14138	0.380944	1.63391e-16	1.91641e-15	Up	PRDM7
ENSG00000126861	-1.7049	0.202625	3.96089e-17	4.96226e-16	Down	OMG
ENSG00000126878	1.17833	0.195759	1.75217e-09	8.79172e-09	Up	AIF1L
ENSG00000126890	10.2933	0.785739	3.28387e-39	2.99125e-37	Up	CTAG2
ENSG00000126895	1.66601	0.254627	6.03267e-11	3.65143e-10	Up	AVPR2
ENSG00000126950	1.34247	0.350285	0.000126848	0.000310041	Up	TMEM35A
ENSG00000127074	1.39274	0.394852	0.000419903	0.000932405	Up	RGS13
ENSG00000127191	1.15715	0.103025	2.84612e-29	1.19682e-27	Up	TRAF2
ENSG00000127241	-1.63031	0.164349	3.41493e-23	7.91664e-22	Down	MASP1
ENSG00000127249	-2.21477	0.317702	3.14252e-12	2.2374e-11	Down	ATP13A4
ENSG00000127324	1.83424	0.271121	1.32955e-11	8.7681e-11	Up	TSPAN8
ENSG00000127325	1.32783	0.544321	0.0147105	0.0242249	Up	BEST3
ENSG00000127364	1.50312	0.21202	1.34583e-12	1.00535e-11	Up	TAS2R4
ENSG00000127366	1.21013	0.250877	1.40986e-06	4.69489e-06	Up	TAS2R5
ENSG00000127415	1.22466	0.123832	4.61495e-23	1.05826e-21	Up	IDUA
ENSG00000127530	2.55613	0.939439	0.00651019	0.0115254	Up	OR7C1
ENSG00000127533	2.30907	0.242922	1.99274e-21	3.93823e-20	Up	F2RL3
ENSG00000127561	1.58934	0.296628	8.41367e-08	3.36002e-07	Up	SYNGR3
ENSG00000127564	3.15867	0.180236	9.21145e-69	4.19532e-66	Up	PKMYT1
ENSG00000127585	2.39904	0.323428	1.19325e-13	1.00958e-12	Up	FBXL16
ENSG00000127586	1.69601	0.131216	3.23852e-38	2.75498e-36	Up	CHTF18
ENSG00000127743	2.62317	0.385687	1.03695e-11	6.94991e-11	Up	IL17B
ENSG00000127863	2.18439	0.327046	2.40337e-11	1.53058e-10	Up	TNFRSF19
ENSG00000127884	-1.22292	0.13043	6.8493e-21	1.29151e-19	Down	ECHS1
ENSG00000127928	4.8375	0.682685	1.38055e-12	1.02869e-11	Up	GNGT1
ENSG00000127951	-1.28285	0.17286	1.15965e-13	9.81991e-13	Down	FGL2
ENSG00000127954	-1.67327	0.264913	2.67863e-10	1.49648e-09	Down	STEAP4
ENSG00000127957	1.08187	0.101973	2.6946e-26	8.41465e-25	Up	PMS2P3
ENSG00000128016	-2.16905	0.150824	6.77924e-47	9.83788e-45	Down	ZFP36
ENSG00000128165	2.17555	0.205812	4.07978e-26	1.24257e-24	Up	ADM2
ENSG00000128242	2.48193	0.31259	2.02371e-15	2.10876e-14	Up	GAL3ST1
ENSG00000128250	-4.03132	0.41659	3.77842e-22	7.95564e-21	Down	RFPL1
ENSG00000128266	3.63883	0.246506	2.58942e-49	4.16615e-47	Up	GNAZ
ENSG00000128268	1.42371	0.219922	9.56409e-11	5.64465e-10	Up	MGAT3
ENSG00000128285	1.21644	0.265468	4.60041e-06	1.41924e-05	Up	MCHR1
ENSG00000128298	2.9983	0.254001	3.71057e-32	1.98999e-30	Up	BAIAP2L2
ENSG00000128310	1.30538	0.320153	4.55531e-05	0.000119648	Up	GALR3
ENSG00000128346	1.1135	0.163105	8.67829e-12	5.86825e-11	Up	C22orf23
ENSG00000128383	-1.81384	0.237607	2.27928e-14	2.10205e-13	Down	APOBEC3A
ENSG00000128408	2.96388	0.266995	1.24213e-28	4.87693e-27	Up	RIBC2
ENSG00000128422	2.06752	0.32489	1.96862e-10	1.1201e-09	Up	KRT17
ENSG00000128487	1.5442	0.22334	4.70817e-12	3.29428e-11	Up	SPECC1
ENSG00000128510	1.37822	0.342227	5.6444e-05	0.000146038	Up	CPA4
ENSG00000128564	1.94139	0.350752	3.11334e-08	1.31593e-07	Up	VGF
ENSG00000128567	1.5842	0.150095	4.83662e-26	1.46855e-24	Up	PODXL
ENSG00000128573	-1.24917	0.341109	0.000250157	0.00057861	Down	FOXP2
ENSG00000128578	2.63759	0.230748	2.94149e-30	1.35007e-28	Up	STRIP2
ENSG00000128591	3.27383	0.354869	2.82373e-20	4.93761e-19	Up	FLNC
ENSG00000128594	-1.89998	0.165812	2.12803e-30	9.87432e-29	Down	LRRC4
ENSG00000128610	4.39754	0.568511	1.03246e-14	9.92109e-14	Up	FEZF1
ENSG00000128641	-1.17228	0.125188	7.66665e-21	1.4383e-19	Down	MYO1B
ENSG00000128645	4.92425	0.502778	1.19368e-22	2.649e-21	Up	HOXD1
ENSG00000128652	3.61055	0.378838	1.56393e-21	3.11986e-20	Up	HOXD3
ENSG00000128655	-1.1046	0.25664	1.6766e-05	4.72706e-05	Down	PDE11A
ENSG00000128683	4.7779	0.421978	1.01396e-29	4.4208e-28	Up	GAD1
ENSG00000128709	4.6187	0.321831	1.0452e-46	1.48049e-44	Up	HOXD9
ENSG00000128710	4.44794	0.466096	1.38801e-21	2.78391e-20	Up	HOXD10
ENSG00000128713	2.58143	0.756022	0.000639008	0.0013736	Up	HOXD11
ENSG00000128714	3.44025	0.799415	1.68148e-05	4.73855e-05	Up	HOXD13
ENSG00000128805	1.41738	0.176181	8.62078e-16	9.33466e-15	Up	ARHGAP22
ENSG00000128886	1.18167	0.150472	4.05932e-15	4.08749e-14	Up	ELL3
ENSG00000128917	1.06028	0.127929	1.15161e-16	1.37027e-15	Up	DLL4
ENSG00000128928	-1.23211	0.115792	1.92674e-26	6.10044e-25	Down	IVD
ENSG00000129151	-1.77251	0.316051	2.04308e-08	8.86464e-08	Down	BBOX1
ENSG00000129159	4.04888	0.446536	1.22001e-19	2.00226e-18	Up	KCNC1
ENSG00000129167	1.57038	0.261099	1.80437e-09	9.04138e-09	Up	TPH1
ENSG00000129173	3.63323	0.224467	6.32642e-59	1.64287e-56	Up	E2F8
ENSG00000129195	3.14548	0.270257	2.61538e-31	1.33034e-29	Up	PIMREG
ENSG00000129214	-1.79262	0.286838	4.11508e-10	2.24558e-09	Down	SHBG
ENSG00000129354	3.08815	0.391303	2.97468e-15	3.04293e-14	Up	AP1M2
ENSG00000129450	-1.39874	0.170749	2.57358e-16	2.95647e-15	Down	SIGLEC9
ENSG00000129451	-1.75401	0.414376	2.30685e-05	6.364e-05	Down	KLK10
ENSG00000129521	1.4333	0.276053	2.07928e-07	7.84339e-07	Up	EGLN3
ENSG00000129646	1.45299	0.150597	5.00293e-22	1.04007e-20	Up	QRICH2
ENSG00000129654	2.87223	0.409214	2.23637e-12	1.61951e-11	Up	FOXJ1
ENSG00000129667	1.04743	0.129961	7.65641e-16	8.3331e-15	Up	RHBDF2
ENSG00000129673	1.62613	0.294875	3.49504e-08	1.46637e-07	Up	AANAT
ENSG00000129682	1.91152	0.245363	6.66967e-15	6.55759e-14	Up	FGF13
ENSG00000129810	3.03885	0.191723	1.40105e-56	3.26589e-54	Up	SGO1
ENSG00000129965	-4.14897	0.612622	1.26597e-11	8.3843e-11	Down	INS-IGF2
ENSG00000129990	2.20485	0.338062	6.93703e-11	4.17237e-10	Up	SYT5
ENSG00000129991	3.87307	0.535458	4.71793e-13	3.71758e-12	Up	TNNI3
ENSG00000129993	-1.95726	0.192996	3.61769e-24	9.00741e-23	Down	CBFA2T3
ENSG00000130032	2.39526	0.239365	1.42402e-23	3.37795e-22	Up	PRRG3
ENSG00000130054	2.68398	0.320416	5.44933e-17	6.75553e-16	Up	NALF2
ENSG00000130055	1.41341	0.308175	4.51026e-06	1.39377e-05	Up	GDPD2
ENSG00000130164	-1.5366	0.141969	2.66471e-27	9.17281e-26	Down	LDLR
ENSG00000130182	1.62011	0.412685	8.64509e-05	0.000217182	Up	ZSCAN10
ENSG00000130222	-1.38844	0.217151	1.61721e-10	9.27109e-10	Down	GADD45G
ENSG00000130226	1.21129	0.325104	0.000194646	0.000460247	Up	DPP6
ENSG00000130270	1.09834	0.180582	1.18519e-09	6.09486e-09	Up	ATP8B3
ENSG00000130294	2.11392	0.398332	1.11494e-07	4.37003e-07	Up	KIF1A
ENSG00000130300	2.90161	0.138007	3.86327e-98	3.81228e-94	Up	PLVAP
ENSG00000130377	2.06149	0.341807	1.628e-09	8.21744e-09	Up	ACSBG2
ENSG00000130477	3.69406	0.36482	4.2488e-24	1.05256e-22	Up	UNC13A
ENSG00000130487	1.10422	0.222404	6.8731e-07	2.39322e-06	Up	KLHDC7B
ENSG00000130540	4.52496	0.527124	9.14425e-18	1.22602e-16	Up	SULT4A1
ENSG00000130598	1.65908	0.246353	1.64408e-11	1.07182e-10	Up	TNNI2
ENSG00000130643	3.36944	0.391528	7.57277e-18	1.02321e-16	Up	CALY
ENSG00000130649	-1.57005	0.365003	1.69663e-05	4.77853e-05	Down	CYP2E1
ENSG00000130653	-1.39135	0.157694	1.11317e-18	1.65433e-17	Down	PNPLA7
ENSG00000130675	4.78187	0.640271	8.11083e-14	6.97192e-13	Up	MNX1
ENSG00000130707	-1.76843	0.199863	8.89491e-19	1.33803e-17	Down	ASS1
ENSG00000130711	1.82263	0.25156	4.31466e-13	3.41071e-12	Up	PRDM12
ENSG00000130720	5.54036	0.51675	8.06403e-27	2.66437e-25	Up	FIBCD1
ENSG00000130762	1.02146	0.235161	1.40112e-05	4.00026e-05	Up	ARHGEF16
ENSG00000130768	1.14387	0.292353	9.12974e-05	0.000228448	Up	SMPDL3B
ENSG00000130812	-2.9835	0.188093	1.16479e-56	2.75859e-54	Down	ANGPTL6
ENSG00000130816	1.15769	0.1223	2.90688e-21	5.66152e-20	Up	DNMT1
ENSG00000130821	2.92291	0.280353	1.88997e-25	5.40587e-24	Up	SLC6A8
ENSG00000130822	5.77317	0.541699	1.60829e-26	5.13611e-25	Up	PNCK
ENSG00000130827	1.4064	0.172298	3.27862e-16	3.72021e-15	Up	PLXNA3
ENSG00000130829	5.02757	0.321081	2.91705e-55	6.44451e-53	Up	DUSP9
ENSG00000130876	4.797	0.497242	5.05097e-22	1.04818e-20	Up	SLC7A10
ENSG00000130948	1.22342	0.219797	2.60495e-08	1.11312e-07	Up	HSD17B3
ENSG00000130988	-1.10457	0.176246	3.67586e-10	2.01856e-09	Down	RGN
ENSG00000130997	1.15731	0.19668	3.999e-09	1.907e-08	Up	POLN
ENSG00000131015	1.34671	0.265985	4.12494e-07	1.49029e-06	Up	ULBP2
ENSG00000131018	-1.31417	0.126503	2.79928e-25	7.8401e-24	Down	SYNE1
ENSG00000131050	5.19388	0.622586	7.2772e-17	8.8949e-16	Up	BPIFA2
ENSG00000131055	2.8466	0.199458	3.28581e-46	4.56681e-44	Up	COX4I2
ENSG00000131061	1.07087	0.106319	7.33185e-24	1.7835e-22	Up	ZNF341
ENSG00000131080	1.10231	0.261987	2.58185e-05	7.05753e-05	Up	EDA2R
ENSG00000131094	3.93583	0.349507	2.04196e-29	8.72297e-28	Up	C1QL1
ENSG00000131097	3.11468	0.178206	2.10871e-68	9.45853e-66	Up	HIGD1B
ENSG00000131126	1.43303	0.579296	0.0133707	0.0221863	Up	TEX101
ENSG00000131142	4.40469	0.40053	3.94484e-28	1.46712e-26	Up	CCL25
ENSG00000131153	1.76766	0.164738	7.35082e-27	2.43962e-25	Up	GINS2
ENSG00000131188	1.23257	0.185929	3.37343e-11	2.11046e-10	Up	PRR7
ENSG00000131242	1.82583	0.157059	3.07255e-31	1.55221e-29	Up	RAB11FIP4
ENSG00000131401	-1.62344	0.20729	4.8125e-15	4.80017e-14	Down	NAPSB
ENSG00000131462	1.06755	0.101951	1.17108e-25	3.41226e-24	Up	TUBG1
ENSG00000131470	1.59926	0.143857	1.03726e-28	4.10521e-27	Up	PSMC3IP
ENSG00000131473	1.0352	0.0937982	2.55002e-28	9.64124e-27	Up	ACLY
ENSG00000131482	-1.05912	0.247626	1.89332e-05	5.29313e-05	Down	G6PC1
ENSG00000131620	-1.13049	0.254954	9.24661e-06	2.71942e-05	Down	ANO1
ENSG00000131650	2.39872	0.301093	1.62954e-15	1.71249e-14	Up	KREMEN2
ENSG00000131668	1.19494	0.419892	0.00442968	0.0081199	Up	BARX1
ENSG00000131711	1.07955	0.17873	1.54032e-09	7.80413e-09	Up	MAP1B
ENSG00000131721	3.47646	0.954294	0.000269519	0.000619042	Up	RHOXF2
ENSG00000131730	1.06229	0.286863	0.000212945	0.000499566	Up	CKMT2
ENSG00000131747	3.89165	0.20496	2.16996e-80	2.07224e-77	Up	TOP2A
ENSG00000131771	3.98301	0.432213	3.1016e-20	5.40752e-19	Up	PPP1R1B
ENSG00000131910	-1.07986	0.212354	3.67278e-07	1.3359e-06	Down	NR0B2
ENSG00000131914	2.0514	0.576752	0.000375372	0.000841093	Up	LIN28A
ENSG00000131944	1.44847	0.118308	1.82573e-34	1.15985e-32	Up	FAAP24
ENSG00000131979	-1.5265	0.173899	1.66231e-18	2.42538e-17	Down	GCH1
ENSG00000132000	1.64408	0.231132	1.13429e-12	8.54008e-12	Up	PODNL1
ENSG00000132016	1.33875	0.167787	1.47645e-15	1.56159e-14	Up	BRME1
ENSG00000132026	5.48281	0.533575	9.07645e-25	2.40339e-23	Up	RTBDN
ENSG00000132031	4.00032	0.353939	1.2785e-29	5.53344e-28	Up	MATN3
ENSG00000132164	2.45367	0.476379	2.59548e-07	9.63228e-07	Up	SLC6A11
ENSG00000132204	1.54648	0.375359	3.78843e-05	0.000100911	Up	NA
ENSG00000132207	1.76974	0.384963	4.28254e-06	1.32893e-05	Up	SLX1A
ENSG00000132329	1.08153	0.22021	9.04571e-07	3.09697e-06	Up	RAMP1
ENSG00000132429	6.18413	0.638482	3.46886e-22	7.3404e-21	Up	POPDC3
ENSG00000132436	1.08639	0.124264	2.2785e-18	3.26806e-17	Up	FIGNL1
ENSG00000132446	3.08198	1.18875	0.00952461	0.0163307	Up	FTHL17
ENSG00000132465	-1.8423	0.327891	1.92466e-08	8.39016e-08	Down	JCHAIN
ENSG00000132470	1.47427	0.225156	5.84059e-11	3.54168e-10	Up	ITGB4
ENSG00000132510	-1.04614	0.103392	4.58634e-24	1.13051e-22	Down	KDM6B
ENSG00000132518	2.14039	0.306547	2.90486e-12	2.0807e-11	Up	GUCY2D
ENSG00000132541	-1.23848	0.181857	9.74794e-12	6.55115e-11	Down	RIDA
ENSG00000132563	3.06373	0.286888	1.27391e-26	4.10814e-25	Up	REEP2
ENSG00000132639	1.6584	0.318059	1.84693e-07	7.01792e-07	Up	SNAP25
ENSG00000132646	1.04724	0.105566	3.39956e-23	7.88719e-22	Up	PCNA
ENSG00000132677	2.65819	0.402538	4.01324e-11	2.48552e-10	Up	RHBG
ENSG00000132680	1.28917	0.0995673	2.42034e-38	2.08897e-36	Up	KHDC4
ENSG00000132681	1.14514	0.348491	0.00101619	0.0021074	Up	ATP1A4
ENSG00000132688	1.25678	0.142827	1.37602e-18	2.02665e-17	Up	NES
ENSG00000132692	4.61837	0.307197	4.40463e-51	8.14966e-49	Up	BCAN
ENSG00000132693	-1.15789	0.383711	0.00254774	0.00490175	Down	CRP
ENSG00000132694	1.12704	0.102044	2.32554e-28	8.815e-27	Up	ARHGEF11
ENSG00000132703	-1.1721	0.232699	4.72926e-07	1.69172e-06	Down	APCS
ENSG00000132746	1.62445	0.577024	0.00487433	0.008856	Up	ALDH3B2
ENSG00000132749	2.30794	0.198985	4.18949e-31	2.0812e-29	Up	TESMIN
ENSG00000132837	-1.62866	0.201933	7.30254e-16	7.96846e-15	Down	DMGDH
ENSG00000132854	-1.14493	0.384902	0.0029336	0.00557673	Down	KANK4
ENSG00000132855	-1.17145	0.196393	2.44928e-09	1.20306e-08	Down	ANGPTL3
ENSG00000132915	1.45974	0.288689	4.27166e-07	1.53898e-06	Up	PDE6A
ENSG00000132932	1.69059	0.274443	7.27081e-10	3.84297e-09	Up	ATP8A2
ENSG00000132938	-2.04861	0.385774	1.09393e-07	4.29333e-07	Down	MTUS2
ENSG00000132972	5.1007	0.719595	1.35784e-12	1.0133e-11	Up	RNF17
ENSG00000133019	1.25955	0.251921	5.73993e-07	2.02291e-06	Up	CHRM3
ENSG00000133020	2.86985	0.616475	3.23562e-06	1.02392e-05	Up	MYH8
ENSG00000133027	-1.34011	0.160906	8.1844e-17	9.94627e-16	Down	PEMT
ENSG00000133048	1.18253	0.360826	0.00104805	0.00216742	Up	CHI3L1
ENSG00000133059	1.01476	0.10654	1.656e-21	3.29686e-20	Up	DSTYK
ENSG00000133104	-1.35971	0.198214	6.89493e-12	4.71839e-11	Down	SPART
ENSG00000133107	1.28201	0.24086	1.0226e-07	4.02997e-07	Up	TRPC4
ENSG00000133110	1.38299	0.307105	6.69033e-06	2.0124e-05	Up	POSTN
ENSG00000133119	1.03572	0.119567	4.6231e-18	6.4074e-17	Up	RFC3
ENSG00000133134	2.57659	0.352737	2.78176e-13	2.25558e-12	Up	BEX2
ENSG00000133136	-1.12215	0.290979	0.000115047	0.000282995	Down	NA
ENSG00000133216	2.4756	0.291041	1.80044e-17	2.34699e-16	Up	EPHB2
ENSG00000133246	-1.53504	0.168082	6.67889e-20	1.1247e-18	Down	PRAM1
ENSG00000133247	1.48641	0.110145	1.67351e-41	1.76938e-39	Up	KMT5C
ENSG00000133401	1.04877	0.185638	1.60878e-08	7.09149e-08	Up	PDZD2
ENSG00000133454	7.22332	0.498747	1.55337e-47	2.33431e-45	Up	MYO18B
ENSG00000133466	1.19063	0.145902	3.33636e-16	3.78137e-15	Up	C1QTNF6
ENSG00000133477	-1.75312	0.38825	6.31845e-06	1.90752e-05	Down	FAM83F
ENSG00000133619	1.06684	0.178154	2.1204e-09	1.05181e-08	Up	KRBA1
ENSG00000133624	1.01246	0.0997478	3.3084e-24	8.27455e-23	Up	ZNF767P
ENSG00000133636	4.53075	0.561032	6.70683e-16	7.3455e-15	Up	NTS
ENSG00000133665	3.46695	0.334205	3.26583e-25	9.08662e-24	Up	DYDC2
ENSG00000133710	3.22205	0.289678	9.70992e-29	3.85325e-27	Up	SPINK5
ENSG00000133740	1.16589	0.143652	4.81584e-16	5.36172e-15	Up	E2F5
ENSG00000133800	-2.98299	0.250529	1.09163e-32	6.08599e-31	Down	LYVE1
ENSG00000133937	2.786	0.477778	5.50449e-09	2.57799e-08	Up	GSC
ENSG00000133962	1.51593	0.317524	1.80408e-06	5.91515e-06	Up	CATSPERB
ENSG00000133985	1.78457	0.233395	2.0714e-14	1.92051e-13	Up	TTC9
ENSG00000134013	1.62398	0.139725	3.16012e-31	1.59103e-29	Up	LOXL2
ENSG00000134028	2.37165	0.326827	3.96912e-13	3.15103e-12	Up	ADAMDEC1
ENSG00000134042	-2.34177	0.204516	2.34339e-30	1.08566e-28	Down	MRO
ENSG00000134057	3.26796	0.174661	4.08308e-78	3.25008e-75	Up	CCNB1
ENSG00000134061	-1.01948	0.18222	2.20883e-08	9.51405e-08	Down	CD180
ENSG00000134107	-1.39909	0.149571	8.43564e-21	1.57161e-19	Down	BHLHE40
ENSG00000134184	-1.44393	0.464519	0.00188081	0.00370235	Down	GSTM1
ENSG00000134193	1.21706	0.278663	1.25677e-05	3.61499e-05	Up	REG4
ENSG00000134201	-1.77379	0.304781	5.88893e-09	2.74502e-08	Down	GSTM5
ENSG00000134207	1.10862	0.327573	0.00071346	0.00152046	Up	SYT6
ENSG00000134216	-1.20015	0.54217	0.026856	0.0418049	Down	CHIA
ENSG00000134222	1.54637	0.167045	2.09894e-20	3.71856e-19	Up	PSRC1
ENSG00000134240	-1.20364	0.200728	2.01795e-09	1.00369e-08	Down	HMGCS2
ENSG00000134243	1.1965	0.155413	1.37281e-14	1.3005e-13	Up	SORT1
ENSG00000134253	2.28001	0.169405	2.73021e-41	2.85601e-39	Up	TRIM45
ENSG00000134258	-1.03661	0.438775	0.0181522	0.029344	Down	VTCN1
ENSG00000134291	1.48215	0.125369	2.99491e-32	1.61791e-30	Up	TMEM106C
ENSG00000134294	-1.64644	0.142054	4.61949e-31	2.28688e-29	Down	SLC38A2
ENSG00000134321	-1.64876	0.226885	3.67687e-13	2.93238e-12	Down	RSAD2
ENSG00000134323	3.6859	0.339702	1.98612e-27	6.90918e-26	Up	MYCN
ENSG00000134326	-1.03258	0.205449	5.00844e-07	1.7823e-06	Down	CMPK2
ENSG00000134339	-2.28812	0.429618	1.0043e-07	3.95996e-07	Down	SAA2
ENSG00000134352	-1.01911	0.0986191	4.95401e-25	1.34499e-23	Down	IL6ST
ENSG00000134398	-1.40889	0.500783	0.00490259	0.0089026	Down	ERN2
ENSG00000134443	3.19842	0.632145	4.20082e-07	1.51586e-06	Up	GRP
ENSG00000134538	-1.3114	0.219105	2.16042e-09	1.07023e-08	Down	SLCO1B1
ENSG00000134539	-1.28459	0.198139	8.97661e-11	5.317e-10	Down	KLRD1
ENSG00000134569	1.6398	0.285027	8.75925e-09	3.99182e-08	Up	LRP4
ENSG00000134612	-2.07173	0.355547	5.64791e-09	2.63932e-08	Down	FOLH1B
ENSG00000134640	5.04212	0.875408	8.4244e-09	3.84574e-08	Up	MTNR1B
ENSG00000134668	2.42785	0.275202	1.12386e-18	1.66854e-17	Up	SPOCD1
ENSG00000134690	3.15902	0.177926	1.58445e-70	8.08723e-68	Up	CDCA8
ENSG00000134716	-1.14279	0.1763	9.045e-11	5.35215e-10	Down	CYP2J2
ENSG00000134769	1.72839	0.209065	1.37084e-16	1.61876e-15	Up	DTNA
ENSG00000134780	1.41661	0.220961	1.44417e-10	8.32749e-10	Up	DAGLA
ENSG00000134815	1.14482	0.0921831	2.06046e-35	1.41526e-33	Up	DHX34
ENSG00000134853	-1.58662	0.300757	1.32449e-07	5.13692e-07	Down	PDGFRA
ENSG00000134871	1.64054	0.157309	1.83252e-25	5.2466e-24	Up	COL4A2
ENSG00000134940	1.86396	0.281505	3.55778e-11	2.21736e-10	Up	ACRV1
ENSG00000135052	1.2614	0.198982	2.30812e-10	1.30102e-09	Up	GOLM1
ENSG00000135069	-1.3153	0.17899	2.00522e-13	1.65309e-12	Down	PSAT1
ENSG00000135083	1.03249	0.269444	0.000127138	0.000310671	Up	CCNJL
ENSG00000135097	3.48171	0.338222	7.48638e-25	2.00024e-23	Up	MSI1
ENSG00000135114	-1.11052	0.227692	1.07545e-06	3.64024e-06	Down	OASL
ENSG00000135116	1.22988	0.435186	0.00471179	0.0085916	Up	HRK
ENSG00000135119	2.70975	0.214037	9.82721e-37	7.34658e-35	Up	RNFT2
ENSG00000135127	2.2652	0.20413	1.29908e-28	5.08702e-27	Up	BICDL1
ENSG00000135144	-1.8473	0.248484	1.05133e-13	8.93069e-13	Down	DTX1
ENSG00000135222	3.77276	1.03019	0.000250058	0.000578428	Up	CSN2
ENSG00000135253	2.68962	0.259492	3.57975e-25	9.91347e-24	Up	KCP
ENSG00000135298	-1.90099	0.313232	1.28736e-09	6.58902e-09	Down	ADGRB3
ENSG00000135312	1.95317	0.414442	2.44385e-06	7.87416e-06	Up	HTR1B
ENSG00000135314	1.96752	0.335155	4.34548e-09	2.06358e-08	Up	KHDC1
ENSG00000135324	4.1267	0.313137	1.16575e-39	1.07846e-37	Up	MRAP2
ENSG00000135355	5.61743	0.783622	7.58037e-13	5.82881e-12	Up	GJA10
ENSG00000135362	1.11825	0.229961	1.15748e-06	3.90273e-06	Up	PRR5L
ENSG00000135373	1.46643	0.28034	1.68701e-07	6.44665e-07	Up	EHF
ENSG00000135378	-1.01109	0.148025	8.45998e-12	5.73241e-11	Down	PRRG4
ENSG00000135406	1.37042	0.439231	0.00180824	0.0035716	Up	PRPH
ENSG00000135409	-2.97509	0.385859	1.25528e-14	1.1949e-13	Down	AMHR2
ENSG00000135423	-2.00283	0.348428	9.02003e-09	4.10561e-08	Down	GLS2
ENSG00000135437	-1.55275	0.199933	8.07812e-15	7.86401e-14	Down	RDH5
ENSG00000135443	2.02583	0.441944	4.56385e-06	1.4087e-05	Up	KRT85
ENSG00000135447	-1.14777	0.274961	2.98884e-05	8.09085e-05	Down	PPP1R1A
ENSG00000135451	4.21156	0.209837	1.33305e-89	3.94636e-86	Up	TROAP
ENSG00000135454	4.21774	0.279148	1.40627e-51	2.70333e-49	Up	B4GALNT1
ENSG00000135472	1.09612	0.315865	0.000520029	0.00113473	Up	FAIM2
ENSG00000135476	1.354	0.196959	6.22021e-12	4.28639e-11	Up	ESPL1
ENSG00000135477	1.2216	0.390872	0.00177619	0.00351322	Up	KRT87P
ENSG00000135517	-1.70208	0.218173	6.11615e-15	6.03944e-14	Down	MIP
ENSG00000135519	1.0505	0.296753	0.000400164	0.000891985	Up	KCNH3
ENSG00000135547	-1.00857	0.164817	9.39589e-10	4.90143e-09	Down	HEY2
ENSG00000135549	1.51572	0.280777	6.72686e-08	2.72312e-07	Up	PKIB
ENSG00000135596	1.04925	0.166113	2.67525e-10	1.49509e-09	Up	MICAL1
ENSG00000135604	-1.34189	0.189229	1.32783e-12	9.92405e-12	Down	STX11
ENSG00000135622	1.39158	0.181892	2.00084e-14	1.85683e-13	Up	SEMA4F
ENSG00000135638	3.84106	0.351327	8.0166e-28	2.88364e-26	Up	EMX1
ENSG00000135702	2.26952	0.591987	0.000126213	0.000308561	Up	CHST5
ENSG00000135747	1.47683	0.330227	7.74284e-06	2.30765e-05	Up	ZNF670-ZNF695
ENSG00000135749	1.44741	0.217847	3.04977e-11	1.91892e-10	Up	PCNX2
ENSG00000135773	2.39283	0.297682	9.11645e-16	9.84258e-15	Up	CAPN9
ENSG00000135775	1.00219	0.0826099	7.18817e-34	4.36063e-32	Up	COG2
ENSG00000135821	2.01713	0.285462	1.59263e-12	1.17723e-11	Up	GLUL
ENSG00000135835	1.8389	0.181366	3.7033e-24	9.20507e-23	Up	KIAA1614
ENSG00000135845	1.05089	0.0825566	4.06109e-37	3.14724e-35	Up	PIGC
ENSG00000135862	1.37262	0.130586	7.66667e-26	2.27876e-24	Up	LAMC1
ENSG00000135902	4.40686	0.571755	1.282e-14	1.21798e-13	Up	CHRND
ENSG00000135903	2.37126	0.819368	0.00380348	0.00706654	Up	PAX3
ENSG00000135912	1.43475	0.166956	8.43044e-18	1.13495e-16	Up	TTLL4
ENSG00000135917	-1.47699	0.200189	1.60679e-13	1.34031e-12	Down	SLC19A3
ENSG00000135919	1.1884	0.255832	3.39685e-06	1.07139e-05	Up	SERPINE2
ENSG00000135931	1.03373	0.154619	2.2987e-11	1.46629e-10	Up	ARMC9
ENSG00000136011	-4.85003	0.29216	6.89629e-62	2.00155e-59	Down	STAB2
ENSG00000136040	1.83469	0.19642	9.5769e-21	1.76975e-19	Up	PLXNC1
ENSG00000136052	-1.382	0.152574	1.33007e-19	2.17544e-18	Down	SLC41A2
ENSG00000136108	1.21508	0.13015	1.00068e-20	1.84345e-19	Up	CKAP2
ENSG00000136122	1.02853	0.136706	5.32681e-14	4.68772e-13	Up	BORA
ENSG00000136158	-1.55959	0.11963	7.55931e-39	6.66029e-37	Down	SPRY2
ENSG00000136160	-1.46257	0.155015	3.90926e-21	7.52469e-20	Down	EDNRB
ENSG00000136231	4.78226	0.368959	2.02254e-38	1.75074e-36	Up	IGF2BP3
ENSG00000136244	-1.96377	0.31866	7.15653e-10	3.78798e-09	Down	IL6
ENSG00000136295	1.00593	0.149963	1.97493e-11	1.27321e-10	Up	TTYH3
ENSG00000136383	2.05597	0.224665	5.62864e-20	9.55449e-19	Up	ALPK3
ENSG00000136425	1.66426	0.233305	9.79062e-13	7.43564e-12	Up	CIB2
ENSG00000136449	1.77853	0.245691	4.52364e-13	3.57305e-12	Up	MYCBPAP
ENSG00000136492	1.36848	0.163239	5.14644e-17	6.39073e-16	Up	BRIP1
ENSG00000136542	1.09116	0.376899	0.00379029	0.0070438	Up	GALNT5
ENSG00000136546	-1.57379	0.345952	5.38601e-06	1.64328e-05	Down	SCN7A
ENSG00000136573	-1.34208	0.286915	2.90201e-06	9.23873e-06	Down	BLK
ENSG00000136631	1.11263	0.0698236	3.62759e-57	8.80255e-55	Up	VPS45
ENSG00000136634	-1.56967	0.228455	6.38453e-12	4.39042e-11	Down	IL10
ENSG00000136689	-2.15055	0.200509	7.72739e-27	2.56172e-25	Down	IL1RN
ENSG00000136826	-1.15831	0.203341	1.22375e-08	5.4725e-08	Down	KLF4
ENSG00000136840	1.01507	0.162817	4.53362e-10	2.46037e-09	Up	ST6GALNAC4
ENSG00000136868	-1.06034	0.105556	9.63047e-24	2.31601e-22	Down	SLC31A1
ENSG00000136869	-1.48757	0.156361	1.84016e-21	3.65367e-20	Down	TLR4
ENSG00000136872	-1.56352	0.256404	1.07473e-09	5.56131e-09	Down	ALDOB
ENSG00000136918	2.05331	0.411665	6.10666e-07	2.14298e-06	Up	WDR38
ENSG00000136928	4.96772	0.447843	1.36329e-28	5.3244e-27	Up	GABBR2
ENSG00000136929	-1.72855	0.37872	5.01428e-06	1.53779e-05	Down	HEMGN
ENSG00000136931	2.69687	0.442738	1.11963e-09	5.78053e-09	Up	NR5A1
ENSG00000136943	3.80681	0.322293	3.39815e-32	1.82575e-30	Up	CTSV
ENSG00000136944	1.7186	0.504429	0.000656774	0.00140913	Up	LMX1B
ENSG00000136982	2.0699	0.138344	1.30078e-50	2.31978e-48	Up	DSCC1
ENSG00000136997	-1.20784	0.198544	1.17596e-09	6.05129e-09	Down	MYC
ENSG00000136999	1.12562	0.205939	4.60839e-08	1.90434e-07	Up	CCN3
ENSG00000137033	-1.6077	0.218738	1.98373e-13	1.63629e-12	Down	IL33
ENSG00000137106	-1.21468	0.146037	8.97894e-17	1.08495e-15	Down	GRHPR
ENSG00000137124	-1.35867	0.15947	1.59734e-17	2.09702e-16	Down	ALDH1B1
ENSG00000137135	2.92593	0.152674	7.32458e-82	8.67347e-79	Up	ARHGEF39
ENSG00000137142	1.81281	0.409087	9.36395e-06	2.7512e-05	Up	IGFBPL1
ENSG00000137193	-1.40953	0.153237	3.63295e-20	6.28579e-19	Down	PIM1
ENSG00000137203	2.00187	0.315601	2.25302e-10	1.27214e-09	Up	TFAP2A
ENSG00000137225	2.09685	0.169751	4.72231e-35	3.16288e-33	Up	CAPN11
ENSG00000137251	7.73512	0.600636	5.96979e-38	4.95041e-36	Up	TINAG
ENSG00000137261	1.20296	0.238647	4.63722e-07	1.66138e-06	Up	KIAA0319
ENSG00000137269	2.31986	0.217861	1.77488e-26	5.63771e-25	Up	LRRC1
ENSG00000137270	3.28837	0.451936	3.43367e-13	2.75102e-12	Up	GCM1
ENSG00000137273	1.99257	0.283598	2.12475e-12	1.54321e-11	Up	FOXF2
ENSG00000137309	1.70142	0.160612	3.19794e-26	9.92368e-25	Up	HMGA1
ENSG00000137310	2.7652	0.172848	1.32257e-57	3.29021e-55	Up	TCF19
ENSG00000137338	1.03148	0.150672	7.60284e-12	5.17889e-11	Up	PGBD1
ENSG00000137343	1.06916	0.109744	1.9906e-22	4.29204e-21	Up	ATAT1
ENSG00000137392	4.04886	1.29493	0.00176783	0.00349809	Up	CLPS
ENSG00000137404	1.4672	0.154948	2.82537e-21	5.52459e-20	Up	NRM
ENSG00000137460	1.99774	0.239055	6.44357e-17	7.93161e-16	Up	FHDC1
ENSG00000137473	1.72919	0.640172	0.00691024	0.0121624	Up	TTC29
ENSG00000137491	-1.00098	0.17249	6.50783e-09	3.01593e-08	Down	SLCO2B1
ENSG00000137558	3.70272	0.355771	2.28901e-25	6.4908e-24	Up	PI15
ENSG00000137561	-1.07324	0.217939	8.45715e-07	2.91055e-06	Down	TTPA
ENSG00000137571	1.43227	0.294691	1.17236e-06	3.9484e-06	Up	SLCO5A1
ENSG00000137573	1.38622	0.267156	2.11672e-07	7.97344e-07	Up	SULF1
ENSG00000137634	-1.55671	0.566191	0.00596975	0.0106521	Down	NXPE4
ENSG00000137642	-1.35945	0.167335	4.50702e-16	5.02734e-15	Down	SORL1
ENSG00000137672	2.0738	0.169049	1.35499e-34	8.68518e-33	Up	TRPC6
ENSG00000137674	1.43762	0.610232	0.0184799	0.0298282	Up	MMP20
ENSG00000137675	-1.50935	0.588685	0.0103495	0.0176044	Down	MMP27
ENSG00000137709	1.28721	0.312861	3.88311e-05	0.000103229	Up	POU2F3
ENSG00000137727	-1.35375	0.231118	4.70229e-09	2.22233e-08	Down	ARHGAP20
ENSG00000137731	2.00269	0.427375	2.78556e-06	8.89097e-06	Up	FXYD2
ENSG00000137745	2.70966	0.663586	4.43874e-05	0.000116835	Up	MMP13
ENSG00000137766	1.15749	0.484942	0.0169931	0.0276363	Up	UNC13C
ENSG00000137801	-1.66985	0.219239	2.60525e-14	2.38411e-13	Down	THBS1
ENSG00000137804	2.25067	0.157851	3.98892e-46	5.46704e-44	Up	NUSAP1
ENSG00000137807	3.28845	0.200495	1.86072e-60	5.29661e-58	Up	KIF23
ENSG00000137809	1.08668	0.200695	6.14268e-08	2.50135e-07	Up	ITGA11
ENSG00000137819	1.80909	0.295427	9.14536e-10	4.77915e-09	Up	PAQR5
ENSG00000137825	2.57191	0.222539	6.79682e-31	3.30399e-29	Up	ITPKA
ENSG00000137857	2.28303	0.232355	8.73311e-23	1.96008e-21	Up	DUOX1
ENSG00000137868	3.60132	0.384699	7.86883e-21	1.47431e-19	Up	STRA6
ENSG00000137869	4.98077	0.488483	2.05735e-24	5.2505e-23	Up	CYP19A1
ENSG00000137872	-1.16215	0.210993	3.6292e-08	1.51943e-07	Down	SEMA6D
ENSG00000137948	3.83809	0.709074	6.20418e-08	2.52431e-07	Up	BRDT
ENSG00000137960	-1.31467	0.188454	3.03458e-12	2.1668e-11	Down	GIPC2
ENSG00000137968	2.31608	0.365899	2.45414e-10	1.37789e-09	Up	SLC44A5
ENSG00000137975	1.39186	0.635448	0.0284984	0.044088	Up	CLCA2
ENSG00000137992	-1.12715	0.106492	3.52392e-26	1.08556e-24	Down	DBT
ENSG00000138028	1.93542	0.224686	7.06174e-18	9.58971e-17	Up	CGREF1
ENSG00000138030	-1.03285	0.175896	4.30659e-09	2.04577e-08	Down	KHK
ENSG00000138079	-1.06701	0.382824	0.00531634	0.0095832	Down	SLC3A1
ENSG00000138083	2.71973	0.711326	0.000131585	0.000320612	Up	SIX3
ENSG00000138092	1.55184	0.140821	3.06189e-28	1.15177e-26	Up	CENPO
ENSG00000138100	4.12075	0.399143	5.48842e-25	1.48112e-23	Up	TRIM54
ENSG00000138109	-1.83466	0.26304	3.06195e-12	2.18424e-11	Down	CYP2C9
ENSG00000138115	-2.68936	0.276159	2.06678e-22	4.44657e-21	Down	CYP2C8
ENSG00000138131	1.1244	0.28933	0.000101821	0.000252964	Up	LOXL4
ENSG00000138134	1.15015	0.166991	5.67909e-12	3.9318e-11	Up	STAMBPL1
ENSG00000138136	2.32854	0.963071	0.0156136	0.0255811	Up	LBX1
ENSG00000138160	2.18777	0.161155	5.58728e-42	6.08109e-40	Up	KIF11
ENSG00000138161	1.54638	0.206514	6.99219e-14	6.05959e-13	Up	CUZD1
ENSG00000138166	-1.56275	0.198637	3.62188e-15	3.66697e-14	Down	DUSP5
ENSG00000138180	3.0527	0.209788	5.72531e-48	8.69453e-46	Up	CEP55
ENSG00000138207	-1.04238	0.183005	1.2271e-08	5.48333e-08	Down	RBP4
ENSG00000138311	1.31433	0.309729	2.20084e-05	6.08684e-05	Up	ZNF365
ENSG00000138315	-3.2781	0.184998	2.95767e-70	1.48405e-67	Down	OIT3
ENSG00000138316	1.29688	0.221276	4.60335e-09	2.17835e-08	Up	ADAMTS14
ENSG00000138336	1.41301	0.208044	1.10686e-11	7.38005e-11	Up	TET1
ENSG00000138346	1.36309	0.139564	1.56324e-22	3.42548e-21	Up	DNA2
ENSG00000138356	-1.46786	0.243421	1.6381e-09	8.25999e-09	Down	AOX1
ENSG00000138376	1.2552	0.145736	7.12617e-18	9.66834e-17	Up	BARD1
ENSG00000138435	1.32245	0.370899	0.000363132	0.000815952	Up	CHRNA1
ENSG00000138587	2.67738	0.281455	1.85844e-21	3.68748e-20	Up	MNS1
ENSG00000138615	-1.39198	0.267927	2.04286e-07	7.7178e-07	Down	CILP
ENSG00000138622	1.04661	0.448911	0.01973	0.0316408	Up	HCN4
ENSG00000138623	1.32653	0.206015	1.20249e-10	7.00205e-10	Up	SEMA7A
ENSG00000138640	-1.89017	0.201892	7.8035e-21	1.46304e-19	Down	FAM13A
ENSG00000138646	-1.40413	0.202929	4.53867e-12	3.18094e-11	Down	HERC5
ENSG00000138653	1.74145	0.79167	0.0278274	0.0431875	Up	NDST4
ENSG00000138658	1.33999	0.13111	1.60837e-24	4.15118e-23	Up	ZGRF1
ENSG00000138670	-1.84939	0.166723	1.362e-28	5.3244e-27	Down	RASGEF1B
ENSG00000138678	-1.0865	0.210181	2.34876e-07	8.77415e-07	Down	GPAT3
ENSG00000138696	-1.44962	0.350936	3.6163e-05	9.66479e-05	Down	BMPR1B
ENSG00000138709	-1.13353	0.100562	1.80577e-29	7.74754e-28	Down	LARP1B
ENSG00000138722	-1.95595	0.210702	1.64726e-20	2.95908e-19	Down	MMRN1
ENSG00000138741	1.13736	0.391792	0.00369645	0.00689016	Up	TRPC3
ENSG00000138744	-1.65163	0.140169	4.76912e-32	2.5393e-30	Down	NAAA
ENSG00000138759	1.71996	0.361608	1.97045e-06	6.42576e-06	Up	FRAS1
ENSG00000138769	-1.0306	0.352789	0.00348587	0.00652972	Down	CDKL2
ENSG00000138778	3.13567	0.186167	1.17494e-63	3.78075e-61	Up	CENPE
ENSG00000138792	-1.07349	0.180214	2.57281e-09	1.25956e-08	Down	ENPEP
ENSG00000138795	2.95824	0.249657	2.17202e-32	1.18855e-30	Up	LEF1
ENSG00000138798	4.76761	0.504482	3.37187e-21	6.53278e-20	Up	EGF
ENSG00000138802	-1.07428	0.115895	1.87043e-20	3.34576e-19	Down	SEC24B
ENSG00000138823	-1.09912	0.202644	5.83096e-08	2.37965e-07	Down	MTTP
ENSG00000138944	-1.00619	0.293841	0.000616453	0.00132888	Down	SHISAL1
ENSG00000139055	1.44341	0.279253	2.35582e-07	8.798e-07	Up	ERP27
ENSG00000139112	-1.08187	0.161031	1.83738e-11	1.18971e-10	Down	GABARAPL1
ENSG00000139144	-1.22995	0.251451	1.00124e-06	3.40386e-06	Down	PIK3C2G
ENSG00000139151	-1.17077	0.266943	1.15528e-05	3.34319e-05	Down	PLCZ1
ENSG00000139155	3.92728	0.323602	6.79565e-34	4.13097e-32	Up	SLCO1C1
ENSG00000139178	-1.66003	0.120638	4.40935e-43	5.09899e-41	Down	C1RL
ENSG00000139190	1.03262	0.131789	4.67225e-15	4.66658e-14	Up	VAMP1
ENSG00000139194	-1.03507	0.208601	6.97832e-07	2.42671e-06	Down	RBP5
ENSG00000139209	-1.52307	0.205835	1.36723e-13	1.15151e-12	Down	SLC38A4
ENSG00000139219	7.99918	0.60415	5.12837e-40	4.89348e-38	Up	COL2A1
ENSG00000139289	-2.49292	0.190683	4.65821e-39	4.16621e-37	Down	PHLDA1
ENSG00000139292	2.09259	0.427315	9.72777e-07	3.31241e-06	Up	LGR5
ENSG00000139318	-1.75182	0.139067	2.19351e-36	1.61534e-34	Down	DUSP6
ENSG00000139344	-1.38738	0.204191	1.08671e-11	7.25059e-11	Down	AMDHD1
ENSG00000139352	-1.26717	0.51712	0.0142684	0.0235492	Down	ASCL1
ENSG00000139354	1.15435	0.159507	4.58817e-13	3.62305e-12	Up	GAS2L3
ENSG00000139364	1.75297	0.290748	1.64801e-09	8.29864e-09	Up	TMEM132B
ENSG00000139438	1.72308	0.155905	2.14028e-28	8.16556e-27	Up	FAM222A
ENSG00000139445	2.37884	0.37522	2.29963e-10	1.29697e-09	Up	FOXN4
ENSG00000139508	-1.37534	0.22999	2.23129e-09	1.10312e-08	Down	SLC46A3
ENSG00000139515	1.72107	0.493233	0.000484182	0.00106341	Up	PDX1
ENSG00000139540	-1.1639	0.264505	1.08111e-05	3.143e-05	Down	SLC39A5
ENSG00000139547	-2.03443	0.27603	1.70202e-13	1.41615e-12	Down	RDH16
ENSG00000139597	-1.46741	0.130817	3.35245e-29	1.39496e-27	Down	N4BP2L1
ENSG00000139618	1.30284	0.148538	1.76904e-18	2.56971e-17	Up	BRCA2
ENSG00000139645	1.41351	0.10054	6.77566e-45	8.6834e-43	Up	ANKRD52
ENSG00000139656	1.02561	0.369696	0.00553387	0.00994444	Up	SMIM2
ENSG00000139725	1.37676	0.20503	1.88177e-11	1.21633e-10	Up	RHOF
ENSG00000139734	3.37902	0.217214	1.44397e-54	3.12025e-52	Up	DIAPH3
ENSG00000139737	-1.59706	0.265408	1.77259e-09	8.88666e-09	Down	SLAIN1
ENSG00000139767	2.17999	0.495889	1.10198e-05	3.19895e-05	Up	SRRM4
ENSG00000139793	-1.38308	0.134321	7.28181e-25	1.95086e-23	Down	MBNL2
ENSG00000139800	6.70858	0.451225	5.36001e-50	9.06731e-48	Up	ZIC5
ENSG00000139880	2.18261	0.163413	1.08684e-40	1.09439e-38	Up	CDH24
ENSG00000139910	1.44786	0.295288	9.42877e-07	3.21689e-06	Up	NOVA1
ENSG00000139914	-2.07651	0.224245	2.04427e-20	3.62821e-19	Down	FITM1
ENSG00000139915	2.78913	0.581634	1.62402e-06	5.36014e-06	Up	MDGA2
ENSG00000139926	-1.12353	0.163813	6.95183e-12	4.75403e-11	Down	FRMD6
ENSG00000139946	-1.46244	0.213638	7.62584e-12	5.19336e-11	Down	PELI2
ENSG00000139974	1.17797	0.110653	1.82742e-26	5.79839e-25	Up	SLC38A6
ENSG00000139985	1.5922	0.284945	2.30024e-08	9.89198e-08	Up	ADAM21
ENSG00000140015	3.99098	0.744837	8.40607e-08	3.35789e-07	Up	KCNH5
ENSG00000140030	-1.17673	0.170971	5.87458e-12	4.06239e-11	Down	GPR65
ENSG00000140044	-1.20257	0.126822	2.48517e-21	4.87872e-20	Down	JDP2
ENSG00000140093	-1.17192	0.164207	9.55106e-13	7.26174e-12	Down	SERPINA10
ENSG00000140107	-2.65639	0.349141	2.77605e-14	2.53024e-13	Down	SLC25A47
ENSG00000140254	1.15902	0.362189	0.00137408	0.00277876	Up	DUOXA1
ENSG00000140263	-1.11236	0.1788	4.93233e-10	2.666e-09	Down	SORD
ENSG00000140274	3.47097	0.483385	6.94297e-13	5.37358e-12	Up	DUOXA2
ENSG00000140279	3.33262	0.440732	3.98249e-14	3.56186e-13	Up	DUOX2
ENSG00000140284	-1.33987	0.203265	4.34732e-11	2.68121e-10	Down	SLC27A2
ENSG00000140297	3.01895	0.332569	1.10923e-19	1.83553e-18	Up	GCNT3
ENSG00000140323	1.54231	0.235106	5.37874e-11	3.28044e-10	Up	DISP2
ENSG00000140451	2.74069	0.194265	3.39049e-45	4.501e-43	Up	PIF1
ENSG00000140488	1.58568	0.424712	0.00018881	0.000447341	Up	CELF6
ENSG00000140505	-3.26319	0.475421	6.70533e-12	4.59289e-11	Down	CYP1A2
ENSG00000140511	1.39076	0.215996	1.20393e-10	7.00907e-10	Up	HAPLN3
ENSG00000140519	1.23597	0.342799	0.000311539	0.000709501	Up	RHCG
ENSG00000140525	2.25606	0.151358	3.03788e-50	5.2902e-48	Up	FANCI
ENSG00000140534	3.65188	0.216041	4.23236e-64	1.4238e-61	Up	TICRR
ENSG00000140545	1.19657	0.151697	3.07374e-15	3.13667e-14	Up	MFGE8
ENSG00000140600	4.52667	0.743838	1.16084e-09	5.97661e-09	Up	SH3GL3
ENSG00000140623	1.16426	0.45041	0.00974122	0.0166751	Up	SEPTIN12
ENSG00000140675	1.29759	0.23381	2.86079e-08	1.21577e-07	Up	SLC5A2
ENSG00000140798	1.61654	0.532573	0.00240269	0.00464897	Up	ABCC12
ENSG00000140807	3.85457	0.381943	5.99228e-24	1.46487e-22	Up	NKD1
ENSG00000140835	-1.90885	0.502828	0.000146918	0.000355195	Down	CHST4
ENSG00000140839	1.10143	0.256976	1.81822e-05	5.0972e-05	Up	CLEC18B
ENSG00000140873	3.14621	0.396796	2.20861e-15	2.29175e-14	Up	ADAMTS18
ENSG00000140937	1.57426	0.256382	8.23821e-10	4.3254e-09	Up	CDH11
ENSG00000140945	2.31668	0.138794	1.50916e-62	4.55889e-60	Up	CDH13
ENSG00000140968	-1.57465	0.161436	1.77314e-22	3.84276e-21	Down	IRF8
ENSG00000140993	1.1519	0.12429	1.9006e-20	3.39356e-19	Up	TIGD7
ENSG00000141027	-1.15544	0.101752	6.97035e-30	3.09835e-28	Down	NCOR1
ENSG00000141096	-1.02416	0.279485	0.000247876	0.000573918	Down	DPEP3
ENSG00000141255	-2.71298	0.366858	1.4121e-13	1.18727e-12	Down	SPATA22
ENSG00000141293	-1.5398	0.218215	1.70968e-12	1.25623e-11	Down	SKAP1
ENSG00000141314	3.80555	0.372604	1.72756e-24	4.44333e-23	Up	RHBDL3
ENSG00000141338	-1.50013	0.252579	2.86314e-09	1.39271e-08	Down	ABCA8
ENSG00000141391	1.25124	0.233764	8.6718e-08	3.45658e-07	Up	PRELID3A
ENSG00000141404	2.02346	0.209412	4.34811e-22	9.07767e-21	Up	GNAL
ENSG00000141431	-1.10566	0.330373	0.000817765	0.00172479	Down	ASXL3
ENSG00000141434	-1.90804	0.412568	3.74993e-06	1.17362e-05	Down	MEP1B
ENSG00000141441	-1.33265	0.152521	2.38354e-18	3.41046e-17	Down	GAREM1
ENSG00000141485	-1.1358	0.259538	1.20748e-05	3.48539e-05	Down	SLC13A5
ENSG00000141526	1.70136	0.237142	7.26084e-13	5.5962e-12	Up	SLC16A3
ENSG00000141540	1.13683	0.195595	6.1671e-09	2.86745e-08	Up	TTYH2
ENSG00000141569	1.02965	0.0935814	3.70887e-28	1.38284e-26	Up	TRIM65
ENSG00000141570	1.17893	0.109255	3.81037e-27	1.29064e-25	Up	CBX8
ENSG00000141576	2.54878	0.224103	5.68342e-30	2.54157e-28	Up	RNF157
ENSG00000141577	1.78523	0.113781	1.76747e-55	3.93416e-53	Up	CEP131
ENSG00000141622	-1.78437	0.231426	1.25498e-14	1.1949e-13	Down	RNF165
ENSG00000141665	-1.10256	0.180313	9.67447e-10	5.0361e-09	Down	FBXO15
ENSG00000141668	-1.55561	0.562023	0.00564217	0.0101206	Down	CBLN2
ENSG00000141696	1.54919	0.171317	1.5268e-19	2.48486e-18	Up	P3H4
ENSG00000141744	1.97697	0.41316	1.7098e-06	5.62348e-06	Up	PNMT
ENSG00000141750	2.16071	0.484293	8.13617e-06	2.41515e-05	Up	STAC2
ENSG00000141753	-1.06082	0.135881	5.85811e-15	5.80137e-14	Down	IGFBP4
ENSG00000141756	1.28601	0.243755	1.32149e-07	5.12663e-07	Up	FKBP10
ENSG00000141934	2.09057	0.345044	1.37114e-09	6.98765e-09	Up	PLPP2
ENSG00000141956	1.284	0.150598	1.51545e-17	1.99305e-16	Up	PRDM15
ENSG00000141977	2.10028	0.441791	1.99422e-06	6.50113e-06	Up	CIB3
ENSG00000142102	1.65156	0.225801	2.58893e-13	2.11021e-12	Up	PGGHG
ENSG00000142149	1.1275	0.310063	0.00027652	0.000634092	Up	HUNK
ENSG00000142178	-1.52503	0.384766	7.38532e-05	0.000187686	Down	SIK1
ENSG00000142182	-1.19172	0.337822	0.000419281	0.000931162	Down	DNMT3L
ENSG00000142233	1.11948	0.221396	4.27135e-07	1.53898e-06	Up	NTN5
ENSG00000142235	1.69001	0.322123	1.55033e-07	5.95207e-07	Up	LMTK3
ENSG00000142319	2.97599	0.52056	1.08491e-08	4.89077e-08	Up	SLC6A3
ENSG00000142405	-1.37363	0.173843	2.75418e-15	2.82813e-14	Down	NLRP12
ENSG00000142408	1.23291	0.232319	1.11471e-07	4.36967e-07	Up	CACNG8
ENSG00000142449	3.1792	0.35268	1.97936e-19	3.19156e-18	Up	FBN3
ENSG00000142513	3.66164	0.4037	1.18793e-19	1.95267e-18	Up	ACP4
ENSG00000142515	7.51693	1.10575	1.06043e-11	7.09605e-11	Up	KLK3
ENSG00000142549	-1.14177	0.288509	7.5741e-05	0.00019217	Down	IGLON5
ENSG00000142583	4.28853	0.350964	2.4522e-34	1.54786e-32	Up	SLC2A5
ENSG00000142606	1.20181	0.296073	4.92481e-05	0.000128668	Up	MMEL1
ENSG00000142609	-1.45588	0.277365	1.52958e-07	5.87922e-07	Down	CFAP74
ENSG00000142611	1.40306	0.291583	1.49533e-06	4.96053e-06	Up	PRDM16
ENSG00000142619	4.94441	0.621554	1.79258e-15	1.87405e-14	Up	PADI3
ENSG00000142621	2.15391	0.2469	2.68982e-18	3.82467e-17	Up	FHAD1
ENSG00000142623	2.06337	0.50558	4.48053e-05	0.000117851	Up	PADI1
ENSG00000142627	-2.0986	0.167989	8.20766e-36	5.77149e-34	Down	EPHA2
ENSG00000142661	1.44791	0.238219	1.21659e-09	6.24301e-09	Up	MYOM3
ENSG00000142700	1.9421	0.544609	0.000362412	0.00081458	Up	DMRTA2
ENSG00000142731	2.10742	0.163422	4.77046e-38	3.97816e-36	Up	PLK4
ENSG00000142748	-4.08705	0.304644	4.88406e-41	4.98578e-39	Down	FCN3
ENSG00000142789	3.32183	0.59548	2.42728e-08	1.04095e-07	Up	CELA3A
ENSG00000142871	-2.0027	0.185286	3.13114e-27	1.07037e-25	Down	CCN1
ENSG00000142945	3.92927	0.205533	1.80713e-81	1.98142e-78	Up	KIF2C
ENSG00000142959	2.2935	0.249006	3.24297e-20	5.64403e-19	Up	BEST4
ENSG00000143001	2.34664	0.35345	3.1531e-11	1.9789e-10	Up	TMEM61
ENSG00000143006	2.26392	0.875039	0.00967545	0.016573	Up	DMRTB1
ENSG00000143061	2.54569	0.226614	2.7887e-29	1.17435e-27	Up	IGSF3
ENSG00000143110	-1.20945	0.161156	6.15058e-14	5.36956e-13	Down	C1orf162
ENSG00000143125	2.01729	0.413587	1.07407e-06	3.63642e-06	Up	PROK1
ENSG00000143171	1.31361	0.382387	0.000591943	0.00128005	Up	RXRG
ENSG00000143179	1.63446	0.113647	6.72043e-47	9.80057e-45	Up	UCK2
ENSG00000143194	2.29934	0.347266	3.56138e-11	2.21913e-10	Up	MAEL
ENSG00000143195	2.2767	0.294423	1.05247e-14	1.00931e-13	Up	ILDR2
ENSG00000143196	-1.99743	0.348496	9.94998e-09	4.50328e-08	Down	DPT
ENSG00000143217	1.0353	0.29881	0.000530723	0.00115662	Up	NECTIN4
ENSG00000143224	1.14515	0.0886067	3.29828e-38	2.79777e-36	Up	PPOX
ENSG00000143228	4.18732	0.207543	1.60097e-90	5.95025e-87	Up	NUF2
ENSG00000143248	1.42028	0.164464	5.83226e-18	7.98973e-17	Up	RGS5
ENSG00000143258	1.15079	0.0840129	1.04731e-42	1.18791e-40	Up	USP21
ENSG00000143318	1.30051	0.265434	9.60628e-07	3.27405e-06	Up	CASQ1
ENSG00000143368	1.04726	0.0898142	2.03473e-31	1.04758e-29	Up	SF3B4
ENSG00000143369	-3.06688	0.192575	4.20881e-57	1.01299e-54	Down	ECM1
ENSG00000143384	-1.26696	0.0954587	3.34885e-40	3.23985e-38	Down	MCL1
ENSG00000143390	1.15363	0.103927	1.24943e-28	4.89909e-27	Up	RFX5
ENSG00000143434	1.4755	0.164039	2.36584e-19	3.79817e-18	Up	SEMA6C
ENSG00000143469	1.51447	0.609048	0.0128963	0.021475	Up	SYT14
ENSG00000143476	3.25082	0.189168	3.44845e-66	1.39846e-63	Up	DTL
ENSG00000143494	2.37491	0.233401	2.55733e-24	6.47624e-23	Up	VASH2
ENSG00000143502	1.40815	0.324325	1.41319e-05	4.03085e-05	Up	SUSD4
ENSG00000143507	-1.15442	0.142245	4.82827e-16	5.37151e-15	Down	DUSP10
ENSG00000143512	5.80447	0.42037	2.28077e-43	2.66877e-41	Up	HHIPL2
ENSG00000143537	1.31862	0.117603	3.54168e-29	1.46846e-27	Up	ADAM15
ENSG00000143546	-1.53182	0.277166	3.26296e-08	1.37563e-07	Down	S100A8
ENSG00000143590	2.11276	0.196866	7.20612e-27	2.39428e-25	Up	EFNA3
ENSG00000143595	3.97683	0.54351	2.53687e-13	2.06949e-12	Up	AQP10
ENSG00000143603	1.49784	0.156609	1.13042e-21	2.29346e-20	Up	KCNN3
ENSG00000143632	1.2371	0.233173	1.12355e-07	4.40026e-07	Up	ACTA1
ENSG00000143643	1.39775	0.0956956	2.56439e-48	3.97468e-46	Up	TTC13
ENSG00000143771	1.08033	0.0997064	2.34775e-27	8.10999e-26	Up	CNIH4
ENSG00000143793	1.29567	0.101398	2.17149e-37	1.72346e-35	Up	C1orf35
ENSG00000143839	1.94065	0.326196	2.69246e-09	1.31379e-08	Up	REN
ENSG00000143847	2.44313	0.317946	1.54062e-14	1.44789e-13	Up	PPFIA4
ENSG00000143858	1.08204	0.253154	1.91781e-05	5.35612e-05	Up	SYT2
ENSG00000143867	1.76634	0.289053	9.91457e-10	5.15565e-09	Up	OSR1
ENSG00000143878	-1.48979	0.15405	4.01341e-22	8.43244e-21	Down	RHOB
ENSG00000143954	4.91549	1.13165	1.40147e-05	4.00088e-05	Up	REG3G
ENSG00000144045	6.10103	0.50987	5.3632e-33	3.05919e-31	Up	DQX1
ENSG00000144057	-2.129	0.32211	3.85513e-11	2.3911e-10	Down	ST6GAL2
ENSG00000144130	1.79588	0.346597	2.20149e-07	8.26438e-07	Up	NT5DC4
ENSG00000144214	1.14	0.149852	2.79425e-14	2.54526e-13	Up	LYG1
ENSG00000144278	1.97953	0.353443	2.13504e-08	9.21502e-08	Up	GALNT13
ENSG00000144285	2.04923	0.53276	0.000119845	0.000294088	Up	SCN1A
ENSG00000144290	-1.29422	0.266781	1.22689e-06	4.12082e-06	Down	SLC4A10
ENSG00000144354	3.71723	0.316511	7.54687e-32	3.9896e-30	Up	CDCA7
ENSG00000144355	4.21883	0.494767	1.50328e-17	1.9788e-16	Up	DLX1
ENSG00000144366	1.8085	0.349331	2.25457e-07	8.44863e-07	Up	GULP1
ENSG00000144369	1.19161	0.191776	5.18037e-10	2.79242e-09	Up	FAM171B
ENSG00000144407	3.56987	0.477688	7.82511e-14	6.74199e-13	Up	PTH2R
ENSG00000144452	1.4109	0.351761	6.04765e-05	0.000155736	Up	ABCA12
ENSG00000144481	-1.48918	0.250384	2.72142e-09	1.32705e-08	Down	TRPM8
ENSG00000144485	1.38941	0.148669	9.12935e-21	1.69339e-19	Up	HES6
ENSG00000144550	1.35483	0.297132	5.12264e-06	1.56891e-05	Up	CPNE9
ENSG00000144554	2.19848	0.159891	5.10464e-43	5.88006e-41	Up	FANCD2
ENSG00000144583	3.83325	0.341905	3.58373e-29	1.48381e-27	Up	MARCHF4
ENSG00000144619	-1.35194	0.219391	7.17256e-10	3.79511e-09	Down	CNTN4
ENSG00000144642	-1.52936	0.163391	7.96312e-21	1.4892e-19	Down	RBMS3
ENSG00000144644	2.00212	0.551212	0.000280999	0.000643813	Up	GADL1
ENSG00000144649	-1.85388	0.299725	6.19958e-10	3.3051e-09	Down	GASK1A
ENSG00000144655	-2.258	0.138483	9.05464e-60	2.50517e-57	Down	CSRNP1
ENSG00000144668	-1.83496	0.174875	9.30437e-26	2.74076e-24	Down	ITGA9
ENSG00000144712	-1.37785	0.249998	3.55849e-08	1.49151e-07	Down	CAND2
ENSG00000144810	1.67794	0.223469	5.97661e-14	5.22693e-13	Up	COL8A1
ENSG00000144820	-2.70233	0.256234	5.281e-26	1.59204e-24	Down	ADGRG7
ENSG00000144824	-1.02765	0.120267	1.28854e-17	1.70599e-16	Down	PHLDB2
ENSG00000144834	2.24	0.505206	9.25728e-06	2.72202e-05	Up	TAGLN3
ENSG00000144852	-1.38256	0.259895	1.03959e-07	4.09146e-07	Down	NR1I2
ENSG00000144868	1.55938	0.245866	2.26192e-10	1.27668e-09	Up	TMEM108
ENSG00000144891	-1.46871	0.173838	2.94472e-17	3.74304e-16	Down	AGTR1
ENSG00000144893	-1.01103	0.222118	5.31997e-06	1.6248e-05	Down	MED12L
ENSG00000145040	3.88256	0.468419	1.14548e-16	1.36352e-15	Up	UCN2
ENSG00000145050	1.00449	0.131056	1.79366e-14	1.67613e-13	Up	MANF
ENSG00000145087	2.26188	0.596591	0.00014984	0.000361756	Up	STXBP5L
ENSG00000145103	1.06996	0.337783	0.00153705	0.00307763	Up	ILDR1
ENSG00000145107	1.91772	0.323504	3.06704e-09	1.48604e-08	Up	TM4SF19
ENSG00000145198	1.81671	0.268074	1.22801e-11	8.1475e-11	Up	VWA5B2
ENSG00000145242	2.52683	0.786769	0.00131973	0.00267764	Up	EPHA5
ENSG00000145244	1.97977	0.293049	1.42075e-11	9.33626e-11	Up	CORIN
ENSG00000145248	1.77392	0.379177	2.89222e-06	9.21056e-06	Up	SLC10A4
ENSG00000145287	-2.27994	0.269633	2.7742e-17	3.53084e-16	Down	PLAC8
ENSG00000145321	-1.24645	0.158295	3.42737e-15	3.47956e-14	Down	GC
ENSG00000145386	3.48831	0.21437	1.55027e-59	4.1346e-57	Up	CCNA2
ENSG00000145439	-1.20018	0.12329	2.1465e-22	4.60804e-21	Down	CBR4
ENSG00000145476	-1.44373	0.148339	2.18886e-22	4.69558e-21	Down	CYP4V2
ENSG00000145526	2.44938	0.713959	0.000602023	0.00130033	Up	CDH18
ENSG00000145536	3.53889	0.386607	5.5004e-20	9.35289e-19	Up	ADAMTS16
ENSG00000145545	-1.34832	0.167649	8.80176e-16	9.52018e-15	Down	SRD5A1
ENSG00000145681	3.25227	0.487641	2.5686e-11	1.63073e-10	Up	HAPLN1
ENSG00000145692	-1.63508	0.294692	2.8826e-08	1.22469e-07	Down	BHMT
ENSG00000145708	-4.46639	0.321424	6.73408e-44	8.03854e-42	Down	CRHBP
ENSG00000145721	3.29955	0.689474	1.70474e-06	5.60933e-06	Up	LIX1
ENSG00000145777	-2.34985	0.279717	4.43473e-17	5.53248e-16	Down	TSLP
ENSG00000145794	-1.91757	0.311032	7.04009e-10	3.72968e-09	Down	MEGF10
ENSG00000145808	1.90381	0.761447	0.0124106	0.0207445	Up	ADAMTS19
ENSG00000145824	-3.55631	0.392305	1.24404e-19	2.03923e-18	Down	CXCL14
ENSG00000145826	-1.1461	0.299099	0.000127193	0.000310754	Down	LECT2
ENSG00000145850	-3.46076	0.318329	1.57352e-27	5.5258e-26	Down	TIMD4
ENSG00000145908	2.04154	0.221361	2.89699e-20	5.05675e-19	Up	ZNF300
ENSG00000145911	1.99208	0.18193	6.66672e-28	2.42162e-26	Up	N4BP3
ENSG00000145920	9.05954	0.534091	1.55474e-64	5.35191e-62	Up	CPLX2
ENSG00000146038	1.64607	0.314297	1.62937e-07	6.2393e-07	Up	DCDC2
ENSG00000146049	1.75038	0.324283	6.75035e-08	2.73188e-07	Up	KAAG1
ENSG00000146054	2.5321	0.239602	4.19739e-26	1.27708e-24	Up	TRIM7
ENSG00000146085	-1.34986	0.129795	2.48248e-25	7.01922e-24	Down	MMUT
ENSG00000146143	1.16042	0.0903406	9.18737e-38	7.47206e-36	Up	PRIM2
ENSG00000146147	-1.08333	0.238315	5.47336e-06	1.66821e-05	Down	MLIP
ENSG00000146151	-2.83688	0.29034	1.50128e-22	3.29946e-21	Down	HMGCLL1
ENSG00000146197	1.0159	0.178725	1.31471e-08	5.8642e-08	Up	SCUBE3
ENSG00000146215	2.13149	0.194394	5.64245e-28	2.06988e-26	Up	CRIP3
ENSG00000146233	-2.45322	0.292394	4.85628e-17	6.03802e-16	Down	CYP39A1
ENSG00000146263	1.29245	0.150631	9.46743e-18	1.26878e-16	Up	MMS22L
ENSG00000146267	1.97047	0.403783	1.06077e-06	3.59548e-06	Up	FAXC
ENSG00000146276	2.55222	0.528394	1.36431e-06	4.55395e-06	Up	GABRR1
ENSG00000146278	-1.45635	0.117739	3.8311e-35	2.59533e-33	Down	PNRC1
ENSG00000146352	3.55819	0.737034	1.38108e-06	4.6068e-06	Up	CLVS2
ENSG00000146374	-2.91073	0.36488	1.4967e-15	1.58018e-14	Down	RSPO3
ENSG00000146410	3.01341	0.200575	5.121e-51	9.35816e-49	Up	MTFR2
ENSG00000146555	1.56278	0.302919	2.48163e-07	9.2396e-07	Up	SDK1
ENSG00000146670	3.42508	0.176249	4.04792e-84	6.30709e-81	Up	CDCA5
ENSG00000146674	-1.98031	0.187848	5.52611e-26	1.66086e-24	Down	IGFBP3
ENSG00000146678	-1.4025	0.252861	2.91415e-08	1.23668e-07	Down	IGFBP1
ENSG00000146700	1.51849	0.226865	2.18083e-11	1.39592e-10	Up	SSC4D
ENSG00000146733	1.44778	0.140411	6.2832e-25	1.68944e-23	Up	PSPH
ENSG00000146755	5.39786	0.429711	3.43347e-36	2.50356e-34	Up	TRIM50
ENSG00000146809	2.6264	0.486488	6.71238e-08	2.71763e-07	Up	ASB15
ENSG00000146839	-1.51091	0.315813	1.71694e-06	5.64509e-06	Down	ZAN
ENSG00000146857	4.07647	0.477146	1.30295e-17	1.72276e-16	Up	STRA8
ENSG00000146918	1.22626	0.128459	1.34925e-21	2.70985e-20	Up	NCAPG2
ENSG00000147003	-2.46111	0.267643	3.73345e-20	6.4559e-19	Down	CLTRN
ENSG00000147027	-1.06811	0.183162	5.49198e-09	2.57295e-08	Down	TMEM47
ENSG00000147041	-1.65232	0.237304	3.33405e-12	2.36864e-11	Down	SYTL5
ENSG00000147100	-1.19549	0.185676	1.20599e-10	7.0197e-10	Down	SLC16A2
ENSG00000147113	2.19736	0.120797	6.13296e-74	3.78251e-71	Up	DIPK2B
ENSG00000147119	-1.05186	0.177502	3.10597e-09	1.50416e-08	Down	CHST7
ENSG00000147145	2.27028	0.364706	4.8168e-10	2.6064e-09	Up	LPAR4
ENSG00000147166	1.32632	0.182055	3.2099e-13	2.58363e-12	Up	ITGB1BP2
ENSG00000147180	1.26127	0.280195	6.75049e-06	2.02905e-05	Up	ZNF711
ENSG00000147206	-2.94239	0.304051	3.7663e-22	7.93576e-21	Down	NXF3
ENSG00000147246	3.13688	0.780303	5.8179e-05	0.000150212	Up	HTR2C
ENSG00000147255	2.05168	0.307655	2.57949e-11	1.63624e-10	Up	IGSF1
ENSG00000147256	2.28738	1.0537	0.0299456	0.046146	Up	ARHGAP36
ENSG00000147257	5.92723	0.306698	3.24818e-83	4.80796e-80	Up	GPC3
ENSG00000147262	2.60044	0.76668	0.000694297	0.00148254	Up	GPR119
ENSG00000147378	4.54056	0.340333	1.3277e-40	1.33238e-38	Up	FATE1
ENSG00000147381	4.75763	1.06171	7.42562e-06	2.21802e-05	Up	MAGEA4
ENSG00000147419	-1.01237	0.106551	2.07299e-21	4.08854e-20	Down	CCDC25
ENSG00000147434	1.15961	0.423115	0.00613153	0.0109111	Up	CHRNA6
ENSG00000147437	1.02069	0.153004	2.54015e-11	1.61336e-10	Up	GNRH1
ENSG00000147465	1.3397	0.341604	8.78907e-05	0.000220576	Up	STAR
ENSG00000147471	-1.09521	0.108045	3.79977e-24	9.43695e-23	Down	PLPBP
ENSG00000147481	1.67636	0.439711	0.000137615	0.000334315	Up	SNTG1
ENSG00000147485	2.626	0.226922	5.69376e-31	2.7907e-29	Up	PXDNL
ENSG00000147509	2.59615	0.347223	7.60989e-14	6.56802e-13	Up	RGS20
ENSG00000147536	1.73669	0.187325	1.8445e-20	3.30137e-19	Up	GINS4
ENSG00000147571	1.32642	0.609401	0.0295107	0.0455255	Up	CRH
ENSG00000147588	-1.47953	0.67594	0.0286083	0.0442372	Down	PMP2
ENSG00000147614	2.55845	0.332814	1.50249e-14	1.4134e-13	Up	ATP6V0D2
ENSG00000147647	-1.23352	0.224496	3.91529e-08	1.63274e-07	Down	DPYS
ENSG00000147650	1.05982	0.204033	2.05461e-07	7.75925e-07	Up	LRP12
ENSG00000147655	1.04431	0.46431	0.0245026	0.0384672	Up	RSPO2
ENSG00000147697	3.48376	0.332338	1.03866e-25	3.04139e-24	Up	GSDMC
ENSG00000147724	1.47033	0.30861	1.89466e-06	6.19021e-06	Up	FAM135B
ENSG00000147799	1.54398	0.14484	1.56765e-26	5.01716e-25	Up	ARHGAP39
ENSG00000147804	1.73176	0.302535	1.03947e-08	4.69594e-08	Up	SLC39A4
ENSG00000147852	1.553	0.298741	2.00933e-07	7.59987e-07	Up	VLDLR
ENSG00000147872	-1.67002	0.175164	1.51298e-21	3.02229e-20	Down	PLIN2
ENSG00000147883	1.31587	0.158979	1.26349e-16	1.49977e-15	Up	CDKN2B
ENSG00000147889	4.04734	0.227254	5.93893e-71	3.13957e-68	Up	CDKN2A
ENSG00000148057	-1.19114	0.141059	3.05958e-17	3.87738e-16	Down	IDNK
ENSG00000148082	1.70771	0.231558	1.64489e-13	1.37093e-12	Up	SHC3
ENSG00000148123	1.57146	0.224473	2.54731e-12	1.83436e-11	Up	PLPPR1
ENSG00000148200	1.24739	0.149593	7.52239e-17	9.1832e-16	Up	NR6A1
ENSG00000148339	-1.02254	0.189024	6.31732e-08	2.56752e-07	Down	SLC25A25
ENSG00000148344	2.71824	0.34584	3.84654e-15	3.88513e-14	Up	PTGES
ENSG00000148346	4.72501	0.376205	3.5188e-36	2.5532e-34	Up	LCN2
ENSG00000148357	1.39855	0.310518	6.67085e-06	2.00736e-05	Up	HMCN2
ENSG00000148408	2.23903	0.521042	1.7295e-05	4.8623e-05	Up	CACNA1B
ENSG00000148488	-2.4426	0.284278	8.52468e-18	1.14711e-16	Down	ST8SIA6
ENSG00000148513	2.24815	0.556393	5.33201e-05	0.000138464	Up	ANKRD30A
ENSG00000148572	-1.12346	0.0813603	2.26602e-43	2.66203e-41	Down	NRBF2
ENSG00000148584	-1.02378	0.132317	1.01516e-14	9.77324e-14	Down	A1CF
ENSG00000148672	-1.08183	0.155046	3.00452e-12	2.14638e-11	Down	GLUD1
ENSG00000148677	1.78861	0.334243	8.7353e-08	3.48048e-07	Up	ANKRD1
ENSG00000148702	-1.12381	0.215194	1.76687e-07	6.73619e-07	Down	HABP2
ENSG00000148704	1.99479	0.824927	0.0155998	0.0255599	Up	VAX1
ENSG00000148735	2.21984	0.380813	5.56936e-09	2.60631e-08	Up	PLEKHS1
ENSG00000148773	3.34688	0.194732	3.31511e-66	1.36306e-63	Up	MKI67
ENSG00000148795	4.19823	0.383648	7.18576e-28	2.5974e-26	Up	CYP17A1
ENSG00000148848	1.73582	0.274442	2.53428e-10	1.42039e-09	Up	ADAM12
ENSG00000148926	-1.35223	0.181013	7.9994e-14	6.88013e-13	Down	ADM
ENSG00000148948	-1.71012	0.270362	2.52725e-10	1.41672e-09	Down	LRRC4C
ENSG00000148965	-1.84669	0.254548	4.02269e-13	3.19014e-12	Down	SAA4
ENSG00000149021	2.25214	0.634091	0.000382658	0.000856252	Up	SCGB1A1
ENSG00000149043	2.44098	0.396243	7.26032e-10	3.83812e-09	Up	SYT8
ENSG00000149090	-2.1716	0.193437	3.0259e-29	1.26703e-27	Down	PAMR1
ENSG00000149124	-1.98372	0.320821	6.27909e-10	3.34569e-09	Down	GLYAT
ENSG00000149131	-1.23438	0.147201	5.04282e-17	6.26732e-16	Down	SERPING1
ENSG00000149243	1.57641	0.283247	2.61402e-08	1.11683e-07	Up	KLHL35
ENSG00000149257	1.08896	0.138248	3.35765e-15	3.41581e-14	Up	SERPINH1
ENSG00000149294	-1.1486	0.324028	0.000392983	0.000877631	Down	NCAM1
ENSG00000149305	3.01606	0.644594	2.8828e-06	9.18352e-06	Up	HTR3B
ENSG00000149403	2.60109	0.337026	1.18381e-14	1.12941e-13	Up	GRIK4
ENSG00000149452	4.98949	0.613258	4.08436e-16	4.57658e-15	Up	SLC22A8
ENSG00000149476	-1.10195	0.195256	1.66517e-08	7.32043e-08	Down	TKFC
ENSG00000149488	2.8388	0.373687	3.03735e-14	2.75314e-13	Up	TMC2
ENSG00000149503	1.25076	0.127204	8.13928e-23	1.83097e-21	Up	INCENP
ENSG00000149506	2.37877	0.423781	1.98595e-08	8.63318e-08	Up	ZP1
ENSG00000149527	2.1611	0.318647	1.18431e-11	7.87162e-11	Up	PLCH2
ENSG00000149554	1.63777	0.137711	1.28998e-32	7.15142e-31	Up	CHEK1
ENSG00000149557	-1.45571	0.172783	3.60463e-17	4.5332e-16	Down	FEZ1
ENSG00000149582	-1.07584	0.205763	1.7085e-07	6.52372e-07	Down	TMEM25
ENSG00000149596	1.02105	0.207063	8.17528e-07	2.81911e-06	Up	JPH2
ENSG00000149599	1.46578	0.28373	2.39025e-07	8.92095e-07	Up	DUSP15
ENSG00000149609	2.38259	0.280809	2.162e-17	2.78398e-16	Up	C20orf144
ENSG00000149634	1.13538	0.162329	2.66534e-12	1.91656e-11	Up	SPATA25
ENSG00000149636	1.2558	0.104939	5.29559e-33	3.02646e-31	Up	DSN1
ENSG00000149639	1.48066	0.136189	1.56611e-27	5.50632e-26	Up	SOGA1
ENSG00000149646	1.10378	0.162261	1.02823e-11	6.89464e-11	Up	CNBD2
ENSG00000149654	3.48078	0.59545	5.04694e-09	2.37724e-08	Up	CDH22
ENSG00000149716	1.02417	0.145105	1.68778e-12	1.24198e-11	Up	LTO1
ENSG00000149925	1.11837	0.149653	7.83309e-14	6.74689e-13	Up	ALDOA
ENSG00000149926	4.03901	0.358697	2.06229e-29	8.79714e-28	Up	TLCD3B
ENSG00000149948	4.47395	0.501064	4.30271e-19	6.71467e-18	Up	HMGA2
[truncated: 6,578 more rows]
