# Supplementary material for: Polydatin Inhibits Hepatocellular Carcinoma Cell Proliferation and Sensitizes Doxorubicin and Cisplatin through Targeting Cell Mitotic Machinery
Source: Cells. 2023 Jan 4;12(2):222. doi: 10.3390/cells12020222 (PMC9856937; doi:10.3390/cells12020222)
Supplement: Supplementary file 1 [file cells-12-00222-s001.zip › Table S4.xlsx]

## Sheet: PD vs DMSO DEGs
Gene	FoldChange	Log2FoldChange	pval	FDR	Up/Down	GeneName
ENSG00000001617	2.91535	1.54367	8.72879e-85	1.3758e-82	up	SEMA3F
ENSG00000005238	2.13097	1.09151	2.08735e-08	1.21098e-07	up	FAM214B
ENSG00000005249	15.8866	3.98974	0.00158661	0.00482844	up	PRKAR2B
ENSG00000005448	2.15645	1.10866	1.04487e-24	1.98133e-23	up	WDR54
ENSG00000005884	2.24458	1.16644	1.53791e-133	8.41666e-131	up	ITGA3
ENSG00000006283	5.11712	2.35533	5.69102e-05	0.000218269	up	CACNA1G
ENSG00000006459	0.489875	-1.02952	1.84132e-32	5.35068e-31	down	KDM7A
ENSG00000006740	2.9032	1.53765	6.9059e-09	4.21239e-08	up	ARHGAP44
ENSG00000006756	2.87508	1.5236	4.19294e-26	8.79758e-25	up	ARSD
ENSG00000007516	12.9188	3.6914	4.61912e-85	7.39885e-83	up	BAIAP3
ENSG00000008277	2.56591	1.35947	1.11034e-20	1.66865e-19	up	ADAM22
ENSG00000008517	0.39318	-1.34674	3.02524e-90	5.6765e-88	down	IL32
ENSG00000010310	2.94741	1.55945	1.94798e-06	8.9965e-06	up	GIPR
ENSG00000010319	4.12607	2.04477	5.72254e-06	2.49382e-05	up	SEMA3G
ENSG00000011105	2.93003	1.55092	3.73423e-37	1.36244e-35	up	TSPAN9
ENSG00000011332	3.36915	1.75239	2.03742e-06	9.38539e-06	up	DPF1
ENSG00000011347	6.92911	2.79267	7.69999e-22	1.23237e-20	up	SYT7
ENSG00000011426	0.451915	-1.14588	5.73753e-86	9.42007e-84	down	ANLN
ENSG00000012124	3.21996	1.68704	2.76803e-10	1.92434e-09	up	CD22
ENSG00000013288	2.02351	1.01686	1.08773e-47	6.0198e-46	up	MAN2B2
ENSG00000013392	2.88754	1.52984	1.67621e-10	1.18453e-09	up	RWDD2A
ENSG00000017483	0.487932	-1.03525	1.81252e-11	1.4098e-10	down	SLC38A5
ENSG00000019102	4.20603	2.07246	0.000316116	0.0010856	up	VSIG2
ENSG00000019186	0.129053	-2.95397	5.00222e-05	0.000193546	down	CYP24A1
ENSG00000019582	0.0689267	-3.85879	0.0169096	0.0409733	down	CD74
ENSG00000020577	0.493976	-1.01749	9.08847e-40	3.80172e-38	down	SAMD4A
ENSG00000021645	2.41274	1.27067	3.39338e-05	0.000134196	up	NRXN3
ENSG00000021826	0.474496	-1.07553	3.61651e-216	5.93771e-213	down	CPS1
ENSG00000023445	0.379864	-1.39644	3.4978e-66	3.49816e-64	down	BIRC3
ENSG00000023608	0.470314	-1.0883	5.39058e-06	2.36116e-05	down	SNAPC1
ENSG00000026036	0.377943	-1.40376	5.48303e-06	2.39846e-05	down	RTEL1-TNFRSF6B
ENSG00000026297	2.81736	1.49435	5.53779e-15	5.6182e-14	up	RNASET2
ENSG00000030582	2.1057	1.0743	1.16097e-110	3.94371e-108	up	GRN
ENSG00000033170	2.59091	1.37346	5.47952e-26	1.13282e-24	up	FUT8
ENSG00000036530	33.6645	5.07316	0.00118665	0.00369984	up	CYP46A1
ENSG00000038295	0.339179	-1.55988	4.58047e-43	2.14868e-41	down	TLL1
ENSG00000039068	0.266449	-1.90807	0.00971524	0.0251326	down	CDH1
ENSG00000040487	2.06604	1.04687	3.00898e-31	8.1657e-30	up	PQLC2
ENSG00000040608	2.05102	1.03634	2.78708e-31	7.62653e-30	up	RTN4R
ENSG00000041515	0.285865	-1.8066	1.47831e-07	7.83158e-07	down	MYO16
ENSG00000046653	0.432064	-1.21068	2.28897e-05	9.25261e-05	down	GPM6B
ENSG00000046774	0.0412838	-4.59828	0.00679184	0.018253	down	MAGEC2
ENSG00000047648	0.175005	-2.51453	2.68231e-19	3.63459e-18	down	ARHGAP6
ENSG00000048740	0.337241	-1.56815	4.0204e-24	7.39588e-23	down	CELF2
ENSG00000049192	0.460832	-1.11769	0.000185804	0.000661823	down	ADAMTS6
ENSG00000050730	0.0372306	-4.74737	0.000849306	0.00271817	down	TNIP3
ENSG00000051128	2.13181	1.09208	6.60542e-14	6.23275e-13	up	HOMER3
ENSG00000051180	2.0665	1.04719	3.08387e-30	8.01563e-29	up	RAD51
ENSG00000053108	0.49124	-1.0255	5.82877e-71	6.7157e-69	down	FSTL4
ENSG00000053371	2.27767	1.18756	2.7688e-78	3.76213e-76	up	AKR7A2
ENSG00000054392	2.0077	1.00555	0.000415304	0.00140036	up	HHAT
ENSG00000054690	2.17192	1.11897	1.30085e-32	3.79694e-31	up	PLEKHH1
ENSG00000056558	0.169417	-2.56135	2.70315e-34	8.60379e-33	down	TRAF1
ENSG00000057657	0.219496	-2.18773	4.94582e-33	1.4653e-31	down	PRDM1
ENSG00000058668	2.36836	1.24389	9.3458e-69	1.0173e-66	up	ATP2B4
ENSG00000060566	9.91943	3.31026	0.00019986	0.000707699	up	CREB3L3
ENSG00000060762	2.00906	1.00652	5.92727e-26	1.22282e-24	up	MPC1
ENSG00000061337	28.2977	4.82261	0.00290407	0.00842328	up	LZTS1
ENSG00000062038	0.224048	-2.15812	2.44027e-07	1.26223e-06	down	CDH3
ENSG00000062582	0.28854	-1.79316	0.0086181	0.022558	down	MRPS24
ENSG00000063438	0.420899	-1.24845	1.06449e-147	9.53303e-145	down	AHRR
ENSG00000064042	0.426274	-1.23015	1.33562e-149	1.25307e-146	down	LIMCH1
ENSG00000064205	0.331506	-1.59289	3.84864e-196	5.83276e-193	down	WISP2
ENSG00000064270	0.457744	-1.12739	0.00898835	0.0234244	down	ATP2C2
ENSG00000064300	13.8175	3.78842	0.0039172	0.0110505	up	NGFR
ENSG00000064309	2.17798	1.12299	5.20509e-17	6.12242e-16	up	CDON
ENSG00000065054	2.0246	1.01763	4.28009e-25	8.34089e-24	up	SLC9A3R2
ENSG00000065154	2.19667	1.13532	5.33837e-50	3.29707e-48	up	OAT
ENSG00000065325	0.470772	-1.0869	2.15342e-57	1.7317e-55	down	GLP2R
ENSG00000066279	0.337785	-1.56582	7.21804e-186	8.36529e-183	down	ASPM
ENSG00000066468	0.134283	-2.89666	1.183e-08	7.06499e-08	down	FGFR2
ENSG00000066735	2.1142	1.08011	3.25916e-99	7.21483e-97	up	KIF26A
ENSG00000067715	0.129385	-2.95026	0.00382317	0.01081	down	SYT1
ENSG00000067840	2.22396	1.15313	7.69219e-11	5.62344e-10	up	PDZD4
ENSG00000067992	2.29075	1.19582	2.85656e-13	2.57104e-12	up	PDK3
ENSG00000068615	6.48258	2.69657	8.1156e-21	1.22524e-19	up	REEP1
ENSG00000068903	2.63267	1.39653	5.29682e-81	7.78791e-79	up	SIRT2
ENSG00000069188	0.452744	-1.14323	0.00917378	0.0238666	down	SDK2
ENSG00000069399	0.359289	-1.47678	2.22176e-44	1.08618e-42	down	BCL3
ENSG00000069696	0.377623	-1.40498	0.000630796	0.00206479	down	DRD4
ENSG00000070081	2.1138	1.07984	3.62724e-34	1.14342e-32	up	NUCB2
ENSG00000070182	0.198746	-2.331	2.7471e-12	2.28754e-11	down	SPTB
ENSG00000070190	0.121309	-3.04324	1.85763e-11	1.44375e-10	down	DAPP1
ENSG00000070731	3.97538	1.99109	7.71596e-17	8.96344e-16	up	ST6GALNAC2
ENSG00000071051	2.29527	1.19867	7.10297e-09	4.3259e-08	up	NCK2
ENSG00000071246	6.56544	2.71489	1.36001e-27	3.06577e-26	up	VASH1
ENSG00000071282	2.26537	1.17975	8.10662e-14	7.5947e-13	up	LMCD1
ENSG00000071967	2.987	1.5787	2.68174e-84	4.1933e-82	up	CYBRD1
ENSG00000072195	9.73115	3.28261	0.0164565	0.040018	up	SPEG
ENSG00000072274	0.277484	-1.84952	0	0	down	TFRC
ENSG00000072571	0.435258	-1.20006	2.83377e-25	5.59429e-24	down	HMMR
ENSG00000072682	2.11655	1.08172	2.3875e-37	8.77584e-36	up	P4HA2
ENSG00000072786	2.02862	1.0205	1.57517e-24	2.96409e-23	up	STK10
ENSG00000073067	0.397888	-1.32956	0.000767381	0.00247811	down	CYP2W1
ENSG00000073711	2.56677	1.35996	4.72314e-11	3.52883e-10	up	PPP2R3A
ENSG00000074211	2.34657	1.23055	1.47071e-23	2.6128e-22	up	PPP2R2C
ENSG00000074276	2.37285	1.24662	0.0107645	0.0275717	up	CDHR2
ENSG00000074370	5.66831	2.50292	3.56752e-47	1.94164e-45	up	ATP2A3
ENSG00000074527	0.465754	-1.10236	9.35664e-32	2.61482e-30	down	NTN4
ENSG00000074621	2.00934	1.00672	3.58408e-05	0.000141368	up	SLC24A1
ENSG00000074803	0.171105	-2.54705	0.013726	0.0340849	down	SLC12A1
ENSG00000076356	2.19119	1.13172	3.26978e-42	1.49817e-40	up	PLXNA2
ENSG00000076555	2.36715	1.24315	8.6584e-49	4.98795e-47	up	ACACB
ENSG00000076641	67.5647	6.0782	1.05404e-25	2.13649e-24	up	PAG1
ENSG00000077616	0.306642	-1.70537	0.00313878	0.00903701	down	NAALAD2
ENSG00000077782	2.4724	1.30591	2.07486e-87	3.68277e-85	up	FGFR1
ENSG00000078018	4.82488	2.27049	9.87559e-13	8.53372e-12	up	MAP2
ENSG00000078081	3.12089	1.64196	2.81856e-11	2.15237e-10	up	LAMP3
ENSG00000078401	0.108945	-3.19833	3.68337e-137	2.2678e-134	down	EDN1
ENSG00000078967	2.3986	1.26219	7.43349e-18	9.24588e-17	up	UBE2D4
ENSG00000079156	2.42704	1.2792	6.55515e-41	2.81986e-39	up	OSBPL6
ENSG00000079459	2.67365	1.41881	1.00458e-106	2.78765e-104	up	FDFT1
ENSG00000079462	2.04091	1.02921	2.44706e-13	2.2146e-12	up	PAFAH1B3
ENSG00000080031	3.15456	1.65744	1.20395e-08	7.17706e-08	up	PTPRH
ENSG00000080573	4.49747	2.16911	0.000496286	0.00165306	up	COL5A3
ENSG00000081041	0.255432	-1.96899	2.14319e-10	1.50267e-09	down	CXCL2
ENSG00000081985	0.263701	-1.92302	0.0203014	0.0483649	down	IL12RB2
ENSG00000082497	0.341776	-1.54888	5.57456e-07	2.76859e-06	down	SERTAD4
ENSG00000083444	2.01624	1.01167	2.28444e-77	3.00054e-75	up	PLOD1
ENSG00000084710	4.29147	2.10147	2.56782e-46	1.35633e-44	up	EFR3B
ENSG00000084731	4.29436	2.10244	1.25481e-11	9.89679e-11	up	KIF3C
ENSG00000085185	2.94552	1.55852	1.16121e-26	2.50858e-25	up	BCORL1
ENSG00000085276	0.39192	-1.35137	6.42387e-50	3.94278e-48	down	MECOM
ENSG00000085433	2.20037	1.13775	5.89318e-28	1.35166e-26	up	WDR47
ENSG00000085465	2.43237	1.28236	3.47219e-05	0.000137092	up	OVGP1
ENSG00000085563	2.76963	1.4697	9.07882e-15	9.08436e-14	up	ABCB1
ENSG00000085741	4.17655	2.06231	1.62276e-06	7.57263e-06	up	WNT11
ENSG00000086289	2.24191	1.16473	5.47866e-80	7.87888e-78	up	EPDR1
ENSG00000086300	2.91705	1.54451	5.59386e-24	1.01764e-22	up	SNX10
ENSG00000086619	9.50695	3.24898	1.39013e-05	5.77448e-05	up	ERO1B
ENSG00000086717	0.477316	-1.06698	1.04962e-13	9.76832e-13	down	PPEF1
ENSG00000087008	2.35014	1.23275	2.00699e-10	1.41119e-09	up	ACOX3
ENSG00000087253	2.53829	1.34385	1.57756e-19	2.17655e-18	up	LPCAT2
ENSG00000087586	0.373732	-1.41992	1.17554e-105	3.1298e-103	down	AURKA
ENSG00000087884	4.2245	2.07878	2.06289e-18	2.67037e-17	up	AAMDC
ENSG00000088035	2.22347	1.15281	1.13073e-23	2.01973e-22	up	ALG6
ENSG00000088280	2.39372	1.25926	2.35214e-26	4.99373e-25	up	ASAP3
ENSG00000088298	2.10947	1.07688	1.56434e-29	3.85741e-28	up	EDEM2
ENSG00000088305	2.11405	1.08001	1.13267e-14	1.12706e-13	up	DNMT3B
ENSG00000088836	2.37518	1.24804	5.17695e-08	2.89023e-07	up	SLC4A11
ENSG00000088899	5.89691	2.55996	2.43916e-21	3.77801e-20	up	LZTS3
ENSG00000088992	0.42111	-1.24773	1.20218e-49	7.26543e-48	down	TESC
ENSG00000089091	2.47022	1.30464	0.0190426	0.0455975	up	DZANK1
ENSG00000089163	4.5923	2.19922	0.000385788	0.00130733	up	SIRT4
ENSG00000089847	2.98072	1.57566	1.66983e-08	9.79138e-08	up	ANKRD24
ENSG00000090776	2.221	1.15121	1.04417e-11	8.3053e-11	up	EFNB1
ENSG00000091106	0.26496	-1.91616	7.0527e-05	0.000266754	down	NLRC4
ENSG00000092140	0.480482	-1.05744	2.29156e-19	3.12446e-18	down	G2E3
ENSG00000094804	2.24345	1.16572	5.06063e-112	1.81281e-109	up	CDC6
ENSG00000095321	2.09235	1.06512	1.52758e-37	5.6466e-36	up	CRAT
ENSG00000095370	5.13384	2.36004	0.00728459	0.0194366	up	SH2D3C
ENSG00000095587	8.37966	3.06689	0.00824137	0.0216727	up	TLL2
ENSG00000095637	2.70467	1.43545	4.90371e-12	4.00385e-11	up	SORBS1
ENSG00000095752	4.01547	2.00557	1.7993e-09	1.16191e-08	up	IL11
ENSG00000096092	2.15765	1.10946	1.88501e-24	3.53388e-23	up	TMEM14A
ENSG00000099194	2.10152	1.07143	9.63e-136	5.7494e-133	up	SCD
ENSG00000099250	0.457393	-1.12849	1.08772e-35	3.72053e-34	down	NRP1
ENSG00000099330	2.66867	1.41612	1.4741e-25	2.96961e-24	up	OCEL1
ENSG00000099785	2.38118	1.25168	5.1873e-08	2.89519e-07	up	2022-03-02
ENSG00000099797	2.0288	1.02063	1.78323e-54	1.29643e-52	up	TECR
ENSG00000099889	2.59198	1.37406	9.63576e-21	1.45252e-19	up	ARVCF
ENSG00000099994	2.51907	1.33289	0.00127198	0.00394158	up	SUSD2
ENSG00000100027	7.18364	2.84471	9.49051e-08	5.13264e-07	up	YPEL1
ENSG00000100033	3.62436	1.85773	1.91937e-11	1.48879e-10	up	PRODH
ENSG00000100060	0.483426	-1.04863	1.11175e-06	5.31256e-06	down	MFNG
ENSG00000100147	2.03424	1.02449	1.01221e-07	5.45622e-07	up	CCDC134
ENSG00000100167	3.67946	1.87949	3.44904e-37	1.26072e-35	up	2022-09-03
ENSG00000100196	2.51913	1.33293	5.38337e-34	1.68087e-32	up	KDELR3
ENSG00000100206	2.49066	1.31653	0.000116424	0.000427547	up	DMC1
ENSG00000100218	28.0788	4.81141	0.00312565	0.00900335	up	RSPH14
ENSG00000100271	3.65356	1.8693	5.66357e-07	2.80827e-06	up	TTLL1
ENSG00000100292	3.27794	1.71279	5.27398e-46	2.73442e-44	up	HMOX1
ENSG00000100311	0.454199	-1.1386	3.26427e-17	3.89302e-16	down	PDGFB
ENSG00000100360	2.06135	1.04359	2.09302e-17	2.52521e-16	up	IFT27
ENSG00000100379	2.81302	1.49212	1.29171e-17	1.5807e-16	up	KCTD17
ENSG00000100505	21.0945	4.3988	0.0113162	0.0287977	up	TRIM9
ENSG00000100564	2.01202	1.00865	2.34898e-25	4.66529e-24	up	PIGH
ENSG00000100600	3.65357	1.86931	1.20416e-87	2.15675e-85	up	LGMN
ENSG00000100678	0.32864	-1.60542	0.00279067	0.008131	down	SLC8A3
ENSG00000100906	0.431525	-1.21248	1.73159e-39	7.15216e-38	down	NFKBIA
ENSG00000100941	0.427768	-1.2251	1.82599e-108	5.53471e-106	down	PNN
ENSG00000100979	2.37335	1.24692	6.38953e-05	0.000243212	up	PLTP
ENSG00000100994	2.03146	1.02252	2.01011e-63	1.92248e-61	up	PYGB
ENSG00000101000	2.19726	1.13571	2.11976e-07	1.10398e-06	up	PROCR
ENSG00000101098	4.58159	2.19585	2.02598e-116	7.67612e-114	up	RIMS4
ENSG00000101104	0.40934	-1.28863	6.20639e-09	3.79982e-08	down	PABPC1L
ENSG00000101115	0.476157	-1.07049	7.33184e-20	1.03402e-18	down	SALL4
ENSG00000101306	0.214471	-2.22115	0.00239898	0.00706815	down	MYLK2
ENSG00000101333	0.231974	-2.10796	0.0135089	0.0336177	down	PLCB4
ENSG00000101347	2.47293	1.30622	2.26835e-58	1.87778e-56	up	SAMHD1
ENSG00000101493	2.82964	1.50062	0.0126008	0.0316129	up	ZNF516
ENSG00000101850	6.15967	2.62285	4.5111e-14	4.29984e-13	up	GPR143
ENSG00000102053	0.287186	-1.79994	4.4118e-15	4.48974e-14	down	ZC3H12B
ENSG00000102096	2.25187	1.17112	2.7504e-25	5.43514e-24	up	PIM2
ENSG00000102181	2.38912	1.25648	4.54689e-73	5.49588e-71	up	CD99L2
ENSG00000102393	2.06524	1.04631	5.11062e-52	3.4365e-50	up	GLA
ENSG00000102871	2.17308	1.11974	6.02531e-18	7.53719e-17	up	TRADD
ENSG00000102904	5.27628	2.39952	0.0014882	0.00455075	up	TSNAXIP1
ENSG00000102931	2.61078	1.38448	0.00332834	0.00953539	up	ARL2BP
ENSG00000102981	2.16455	1.11407	2.19751e-10	1.53693e-09	up	PARD6A
ENSG00000102996	2.09247	1.06521	1.88534e-67	1.9758e-65	up	MMP15
ENSG00000103056	0.439747	-1.18525	1.0662e-16	1.22343e-15	down	SMPD3
ENSG00000103066	2.40018	1.26314	2.94137e-15	3.02615e-14	up	PLA2G15
ENSG00000103160	2.0637	1.04523	8.77579e-51	5.61366e-49	up	HSDL1
ENSG00000103489	2.43697	1.28509	2.93094e-32	8.41768e-31	up	XYLT1
ENSG00000103522	6.11583	2.61255	0.00168936	0.00511272	up	IL21R
ENSG00000103723	5.24561	2.39111	1.46969e-06	6.90245e-06	up	AP3B2
ENSG00000104154	2.65416	1.40825	2.97411e-08	1.70337e-07	up	SLC30A4
ENSG00000104290	3.14146	1.65144	8.70008e-13	7.55771e-12	up	FZD3
ENSG00000104427	2.53212	1.34034	2.65237e-09	1.67975e-08	up	ZC2HC1A
ENSG00000104490	15.1711	3.92325	0.0127217	0.0318763	up	NCALD
ENSG00000104549	2.11152	1.07828	1.7944e-60	1.57126e-58	up	SQLE
ENSG00000104691	0.483425	-1.04864	2.23301e-11	1.71989e-10	down	UBXN8
ENSG00000104888	31.6432	4.98383	1.47661e-05	6.11052e-05	up	SLC17A7
ENSG00000104892	2.68816	1.42662	3.77863e-05	0.000148466	up	KLC3
ENSG00000105011	2.07676	1.05433	3.28184e-86	5.43351e-84	up	ASF1B
ENSG00000105223	2.0415	1.02963	1.61977e-85	2.61579e-83	up	PLD3
ENSG00000105227	2.0237	1.01699	1.31585e-06	6.22743e-06	up	PRX
ENSG00000105255	2.0958	1.0675	2.92211e-05	0.000116494	up	FSD1
ENSG00000105290	2.4456	1.29019	3.94851e-33	1.17513e-31	up	APLP1
ENSG00000105329	2.73438	1.45121	2.49754e-61	2.27808e-59	up	TGFB1
ENSG00000105357	2.9424	1.55699	6.05886e-19	8.03849e-18	up	MYH14
ENSG00000105409	11.4897	3.52226	7.89172e-10	5.27238e-09	up	ATP1A3
ENSG00000105549	0.398742	-1.32647	2.62693e-06	1.19473e-05	down	THEG
ENSG00000105641	2.1505	1.10467	0.000299113	0.00103262	up	SLC5A5
ENSG00000105655	0.492638	-1.0214	0.000367826	0.00124839	down	ISYNA1
ENSG00000105696	2.60842	1.38318	8.39257e-05	0.000314833	up	TMEM59L
ENSG00000105711	2.0137	1.00985	2.59272e-05	0.000103951	up	SCN1B
ENSG00000105737	2.46307	1.30046	0.0175538	0.0423621	up	GRIK5
ENSG00000105767	2.01581	1.01136	6.9433e-10	4.66406e-09	up	CADM4
ENSG00000105810	0.453092	-1.14212	1.49695e-19	2.07114e-18	down	CDK6
ENSG00000105855	0.486491	-1.03952	1.88514e-24	3.53388e-23	down	ITGB8
ENSG00000105929	0.499912	-1.00025	1.23608e-05	5.17054e-05	down	ATP6V0A4
ENSG00000105991	3.13386	1.64794	0.00275643	0.00803598	up	HOXA1
ENSG00000106003	2.132	1.09221	6.28585e-09	3.84608e-08	up	LFNG
ENSG00000106034	0.351049	-1.51025	8.67783e-37	3.13133e-35	down	CPED1
ENSG00000106066	2.80613	1.48858	1.86354e-21	2.89783e-20	up	CPVL
ENSG00000106069	2.91505	1.54352	4.01991e-07	2.02973e-06	up	CHN2
ENSG00000106113	0.247111	-2.01677	0.00451648	0.0126021	down	CRHR2
ENSG00000106665	2.51875	1.33271	1.28881e-88	2.35112e-86	up	CLIP2
ENSG00000106689	2.01202	1.00864	8.75849e-06	3.72941e-05	up	LHX2
ENSG00000106733	2.13457	1.09395	2.91738e-09	1.83813e-08	up	NMRK1
ENSG00000106772	60.452	5.91772	4.58466e-06	2.02618e-05	up	PRUNE2
ENSG00000106823	0.446024	-1.16481	1.05173e-05	4.44375e-05	down	ECM2
ENSG00000106976	3.43532	1.78045	2.61084e-08	1.50274e-07	up	DNM1
ENSG00000107020	2.06745	1.04785	7.66501e-08	4.18675e-07	up	PLGRKT
ENSG00000107159	0.0190061	-5.7174	1.37341e-05	5.70741e-05	down	CA9
ENSG00000107187	0.143906	-2.7968	0.00892191	0.0232697	down	LHX3
ENSG00000107551	14.1679	3.82455	0.00287157	0.00833713	up	RASSF4
ENSG00000107731	5.35485	2.42085	2.92176e-77	3.81221e-75	up	UNC5B
ENSG00000107796	2.01718	1.01234	0.00195247	0.00584435	up	ACTA2
ENSG00000107798	2.58416	1.3697	7.47062e-82	1.1322e-79	up	LIPA
ENSG00000107984	0.374811	-1.41576	1.7706e-16	1.98885e-15	down	DKK1
ENSG00000108001	14.1293	3.82062	0.0198286	0.0473186	up	EBF3
ENSG00000108262	2.00978	1.00704	1.4135e-49	8.46469e-48	up	GIT1
ENSG00000108309	2.82403	1.49776	0.00379416	0.0107372	up	RUNDC3A
ENSG00000108370	3.09537	1.63011	0.000247065	0.000865826	up	RGS9
ENSG00000108602	0.474097	-1.07675	8.16233e-22	1.30214e-20	down	ALDH3A1
ENSG00000108691	0.286496	-1.80342	2.02222e-06	9.32188e-06	down	CCL2
ENSG00000109062	2.05222	1.03718	1.76005e-79	2.47689e-77	up	SLC9A3R1
ENSG00000109103	2.32676	1.21832	6.75229e-44	3.24472e-42	up	UNC119
ENSG00000109107	3.1432	1.65223	4.59666e-37	1.67091e-35	up	ALDOC
ENSG00000109501	2.12004	1.08409	9.75536e-35	3.18212e-33	up	WFS1
ENSG00000109846	0.477038	-1.06783	0.0180944	0.0435547	down	CRYAB
ENSG00000110013	2.21492	1.14726	2.49521e-27	5.56116e-26	up	SIAE
ENSG00000110066	0.411425	-1.2813	2.57334e-38	9.99999e-37	down	KMT5B
ENSG00000110315	2.06302	1.04476	2.01285e-26	4.29362e-25	up	RNF141
ENSG00000110328	12.5786	3.65289	2.61615e-10	1.8239e-09	up	GALNT18
ENSG00000110400	3.81395	1.93128	2.16961e-109	6.78502e-107	up	NECTIN1
ENSG00000110446	0.150731	-2.72995	0.00536191	0.0147337	down	SLC15A3
ENSG00000110925	2.02145	1.01539	3.67126e-39	1.5069e-37	up	CSRNP2
ENSG00000111276	0.492878	-1.0207	1.2589e-76	1.6211e-74	down	CDKN1B
ENSG00000111300	0.495721	-1.0124	5.50727e-41	2.37948e-39	down	NAA25
ENSG00000111424	2.13403	1.09358	2.13259e-70	2.42868e-68	up	VDR
ENSG00000111644	3.189	1.6731	0.000760571	0.00245692	up	ACRBP
ENSG00000111664	0.403493	-1.30938	0.00200331	0.00598432	down	GNB3
ENSG00000111671	2.2341	1.15969	7.50928e-22	1.20404e-20	up	SPSB2
ENSG00000111696	2.09923	1.06986	7.41913e-13	6.49075e-12	up	NT5DC3
ENSG00000111912	0.302816	-1.72348	2.45172e-140	1.66565e-137	down	NCOA7
ENSG00000111981	2.19619	1.13501	4.1532e-24	7.62593e-23	up	ULBP1
ENSG00000112139	7.24457	2.8569	2.46402e-49	1.45784e-47	up	MDGA1
ENSG00000112167	2.13787	1.09617	1.19e-21	1.88015e-20	up	SAYSD1
ENSG00000112183	0.421275	-1.24717	3.87243e-18	4.90011e-17	down	RBM24
ENSG00000112297	0.368961	-1.43846	0.000556564	0.0018386	down	AIM1
ENSG00000112379	4.12848	2.04561	4.12389e-17	4.88274e-16	up	ARFGEF3
ENSG00000112812	7.28578	2.86508	6.47582e-17	7.55397e-16	up	PRSS16
ENSG00000112902	0.321427	-1.63744	8.69976e-24	1.56247e-22	down	SEMA5A
ENSG00000113070	2.29588	1.19905	6.13124e-17	7.17326e-16	up	HBEGF
ENSG00000113552	2.19853	1.13654	6.17935e-64	6.02701e-62	up	GNPDA1
ENSG00000113645	0.48042	-1.05763	4.81574e-92	9.30194e-90	down	WWC1
ENSG00000113649	0.461005	-1.11715	1.13357e-86	1.92531e-84	down	TCERG1
ENSG00000113657	42.095	5.39558	6.30113e-05	0.00023994	up	DPYSL3
ENSG00000113739	0.478791	-1.06253	1.2229e-142	8.92351e-140	down	STC2
ENSG00000113790	2.09839	1.06928	2.34611e-05	9.46417e-05	up	EHHADH
ENSG00000114251	0.420795	-1.24881	4.72754e-46	2.46407e-44	down	WNT5A
ENSG00000114346	0.414871	-1.26927	8.04923e-100	1.80211e-97	down	ECT2
ENSG00000114353	2.01213	1.00872	1.2803e-76	1.63796e-74	up	GNAI2
ENSG00000114626	2.72831	1.44801	3.31803e-22	5.48421e-21	up	ABTB1
ENSG00000114646	3.36852	1.75211	5.70694e-20	8.11241e-19	up	CSPG5
ENSG00000114698	2.70125	1.43363	2.66474e-12	2.22178e-11	up	PLSCR4
ENSG00000114757	0.272583	-1.87523	4.07066e-05	0.000159159	down	PEX5L
ENSG00000114790	4.73516	2.24341	3.27192e-20	4.76096e-19	up	ARHGEF26
ENSG00000115008	0.305403	-1.71122	0.00419031	0.0117553	down	IL1A
ENSG00000115009	0.0691608	-3.8539	0.00325421	0.00934612	down	CCL20
ENSG00000115112	22.8761	4.51577	0.00811914	0.0214026	up	TFCP2L1
ENSG00000115129	2.24335	1.16566	1.70533e-34	5.48993e-33	up	TP53I3
ENSG00000115194	8.12963	3.02319	2.38307e-12	1.99793e-11	up	SLC30A3
ENSG00000115252	0.373692	-1.42008	0.0142772	0.0352935	down	PDE1A
ENSG00000115255	3.66423	1.87351	3.95066e-09	2.46628e-08	up	REEP6
ENSG00000115290	2.57522	1.3647	0.00341177	0.00975031	up	GRB14
ENSG00000115425	2.42976	1.28081	2.29905e-08	1.32832e-07	up	PECR
ENSG00000115507	0.471607	-1.08434	2.66898e-15	2.75744e-14	down	OTX1
ENSG00000115652	2.27732	1.18734	7.15042e-66	7.11503e-64	up	UXS1
ENSG00000115657	0.323119	-1.62986	0.0128861	0.032239	down	ABCB6
ENSG00000115705	0.205671	-2.28159	0.00588924	0.0160373	down	TPO
ENSG00000115738	3.72783	1.89834	5.75982e-05	0.000220649	up	ID2
ENSG00000115919	0.093509	-3.41875	0.00208091	0.00619026	down	KYNU
ENSG00000116032	0.424162	-1.23731	0.00729899	0.0194646	down	GRIN3B
ENSG00000116260	2.20028	1.13768	7.9405e-91	1.51887e-88	up	QSOX1
ENSG00000116525	7.84186	2.9712	1.10346e-35	3.76783e-34	up	TRIM62
ENSG00000116885	2.04525	1.03228	2.81616e-05	0.000112544	up	OSCP1
ENSG00000116983	110.62	6.78946	1.84563e-07	9.68119e-07	up	HPCAL4
ENSG00000116985	2.50255	1.3234	8.82345e-28	2.00971e-26	up	BMP8B
ENSG00000116990	4.27401	2.09559	0.000840491	0.00269258	up	MYCL
ENSG00000116991	3.26576	1.70742	9.94018e-41	4.22984e-39	up	SIPA1L2
ENSG00000117016	6.31752	2.65936	1.43565e-06	6.75384e-06	up	RIMS3
ENSG00000117114	2.50384	1.32414	6.99302e-05	0.000264598	up	ADGRL2
ENSG00000117148	0.319349	-1.6468	0.00287757	0.00834961	down	ACTL8
ENSG00000117228	0.0594077	-4.07321	3.01476e-08	1.72565e-07	down	GBP1
ENSG00000117266	2.03247	1.02323	5.38952e-17	6.3318e-16	up	CDK18
ENSG00000117461	2.06825	1.04841	4.38235e-18	5.53469e-17	up	PIK3R3
ENSG00000117586	2.83023	1.50092	0.000926392	0.00294241	up	TNFSF4
ENSG00000117643	31.6135	4.98247	7.14377e-14	6.72785e-13	up	MAN1C1
ENSG00000117724	0.466487	-1.10009	8.42316e-117	3.25398e-114	down	CENPF
ENSG00000117983	0.442709	-1.17557	0.00428181	0.0119898	down	MUC5B
ENSG00000117984	2.59217	1.37416	5.42529e-69	5.93828e-67	up	CTSD
ENSG00000118193	0.44343	-1.17322	1.54739e-47	8.51583e-46	down	KIF14
ENSG00000118276	2.45022	1.29291	2.99449e-05	0.000119149	up	B4GALT6
ENSG00000118307	9.5211	3.25113	0.0203962	0.0485379	up	CASC1
ENSG00000118503	0.221081	-2.17735	2.54163e-216	4.55229e-213	down	TNFAIP3
ENSG00000118804	2.41114	1.26971	0.00705109	0.0188674	up	STBD1
ENSG00000118971	0.384393	-1.37935	0.0186312	0.0446993	down	CCND2
ENSG00000119125	0.400006	-1.32191	2.22076e-192	2.73459e-189	down	GDA
ENSG00000119227	2.44132	1.28766	5.13939e-12	4.18933e-11	up	PIGZ
ENSG00000119242	2.48671	1.31424	9.37707e-25	1.78327e-23	up	CCDC92
ENSG00000119431	2.76108	1.46524	2.55475e-13	2.30782e-12	up	HDHD3
ENSG00000119514	9.2054	3.20248	5.29736e-06	2.3224e-05	up	GALNT12
ENSG00000119630	7.07891	2.82353	7.42261e-06	3.18745e-05	up	PGF
ENSG00000119655	2.9446	1.55807	8.1898e-107	2.30508e-104	up	NPC2
ENSG00000120049	0.491106	-1.02589	0.0125572	0.0315282	down	KCNIP2
ENSG00000120215	0.339865	-1.55696	0.0158022	0.0385985	down	MLANA
ENSG00000120217	3.82071	1.93384	0.00256479	0.00752293	up	CD274
ENSG00000120738	3.83189	1.93806	2.92521e-11	2.23122e-10	up	EGR1
ENSG00000120915	3.29476	1.72017	4.80928e-50	2.98903e-48	up	EPHX2
ENSG00000121064	2.70634	1.43634	2.82007e-55	2.09664e-53	up	SCPEP1
ENSG00000121068	4.58097	2.19565	3.11838e-15	3.20158e-14	up	TBX2
ENSG00000121552	5.4292	2.44074	1.81964e-05	7.45025e-05	up	CSTA
ENSG00000121621	0.480159	-1.05842	8.44894e-23	1.43377e-21	down	KIF18A
ENSG00000121690	0.285796	-1.80694	9.24573e-139	6.07198e-136	down	DEPDC7
ENSG00000121716	0.460534	-1.11862	1.14045e-05	4.79802e-05	down	PILRB
ENSG00000121743	42.4952	5.40923	1.62587e-06	7.58176e-06	up	GJA3
ENSG00000121753	2.32121	1.21488	2.74486e-61	2.4807e-59	up	ADGRB2
ENSG00000121851	2.69686	1.43128	7.4502e-07	3.63734e-06	up	POLR3GL
ENSG00000121895	0.412116	-1.27888	2.32781e-10	1.62518e-09	down	TMEM156
ENSG00000122035	2.00881	1.00634	0.0188022	0.0450658	up	RASL11A
ENSG00000122257	0.492388	-1.02213	1.77327e-67	1.86828e-65	down	RBBP6
ENSG00000122299	0.482411	-1.05166	1.16109e-49	7.03869e-48	down	ZC3H7A
ENSG00000122335	2.28466	1.19198	3.17247e-09	1.99311e-08	up	SERAC1
ENSG00000122547	2.36685	1.24297	6.98381e-13	6.13168e-12	up	EEPD1
ENSG00000122591	2.08876	1.06265	9.04362e-33	2.6554e-31	up	FAM126A
ENSG00000122694	8.33669	3.05947	2.6944e-33	8.11366e-32	up	GLIPR2
ENSG00000122756	2.55066	1.35087	7.65671e-08	4.18337e-07	up	CNTFR
ENSG00000123268	0.49499	-1.01453	4.40285e-51	2.8441e-49	down	ATF1
ENSG00000123643	2.6125	1.38543	3.98429e-51	2.58219e-49	up	SLC36A1
ENSG00000123843	0.326466	-1.615	0	0	down	C4BPB
ENSG00000123933	2.80765	1.48937	5.88831e-67	6.07295e-65	up	MXD4
ENSG00000123989	3.26409	1.70668	6.5463e-121	2.80381e-118	up	CHPF
ENSG00000124097	20.9819	4.39107	0.0125806	0.0315749	up	HMGB1P1
ENSG00000124098	2.8995	1.5358	1.13978e-20	1.71158e-19	up	FAM210B
ENSG00000124191	2.72244	1.4449	3.94221e-22	6.47245e-21	up	TOX2
ENSG00000124302	33.776	5.07793	0.00181232	0.00545469	up	CHST8
ENSG00000124313	2.09187	1.06479	9.25337e-14	8.64438e-13	up	IQSEC2
ENSG00000124357	2.08653	1.06111	6.7519e-49	3.91253e-47	up	NAGK
ENSG00000124406	4.60192	2.20224	1.95929e-05	7.99543e-05	up	ATP8A1
ENSG00000124549	2.04951	1.03528	8.08692e-07	3.9321e-06	up	BTN2A3P
ENSG00000124635	0.475682	-1.07193	3.77678e-06	1.68769e-05	down	HIST1H2BJ
ENSG00000124657	0.256773	-1.96143	9.8687e-05	0.000366095	down	OR2B6
ENSG00000124733	2.26463	1.17928	5.19564e-57	4.14431e-55	up	MEA1
ENSG00000124762	2.17491	1.12096	8.49997e-86	1.38402e-83	up	CDKN1A
ENSG00000124766	0.422189	-1.24404	1.48293e-46	7.91778e-45	down	SOX4
ENSG00000124920	2.05528	1.03933	1.88571e-25	3.77947e-24	up	MYRF
ENSG00000125084	0.290069	-1.78553	5.13961e-05	0.000198434	down	WNT1
ENSG00000125148	2.02145	1.01539	5.25654e-42	2.37533e-40	up	MT2A
ENSG00000125249	2.24686	1.16791	9.06015e-42	4.06613e-40	up	RAP2A
ENSG00000125266	4.15957	2.05643	2.77649e-56	2.13682e-54	up	EFNB2
ENSG00000125398	2.15711	1.1091	0.000165147	0.000592664	up	SOX9
ENSG00000125510	4.63755	2.21336	2.22027e-07	1.15283e-06	up	OPRL1
ENSG00000125637	3.50093	1.80774	1.81769e-46	9.62692e-45	up	PSD4
ENSG00000125657	3.18981	1.67347	1.41138e-60	1.24139e-58	up	TNFSF9
ENSG00000125735	0.279609	-1.83852	0.0180264	0.0434176	down	TNFSF14
ENSG00000125827	2.45771	1.29731	5.70926e-53	3.9193e-51	up	TMX4
ENSG00000125966	0.466104	-1.10127	2.49622e-29	6.06418e-28	down	MMP24
ENSG00000126106	2.34999	1.23265	0.000489598	0.00163354	up	TMEM53
ENSG00000126231	0.403321	-1.31	0.000698792	0.00226889	down	PROZ
ENSG00000126709	2.66542	1.41437	3.82912e-16	4.2052e-15	up	IFI6
ENSG00000126878	3.4423	1.78337	5.16297e-96	1.08214e-93	up	AIF1L
ENSG00000127129	0.169536	-2.56033	0.00200348	0.00598432	down	EDN2
ENSG00000127220	2.02716	1.01946	6.27907e-22	1.01735e-20	up	ABHD8
ENSG00000127528	3.24155	1.69668	7.6544e-28	1.74545e-26	up	KLF2
ENSG00000127561	0.387679	-1.36707	1.82978e-20	2.70445e-19	down	SYNGR3
ENSG00000127863	17.447	4.12491	0.000888809	0.00283263	up	TNFRSF19
ENSG00000127948	2.36246	1.24029	2.72205e-61	2.47142e-59	up	POR
ENSG00000128039	2.67881	1.42159	8.25906e-17	9.57177e-16	up	SRD5A3
ENSG00000128185	2.04032	1.02879	1.36972e-39	5.69328e-38	up	DGCR6L
ENSG00000128228	2.36217	1.24011	4.78516e-39	1.93191e-37	up	SDF2L1
ENSG00000128266	2.86018	1.51611	1.98534e-14	1.93927e-13	up	GNAZ
ENSG00000128294	7.08022	2.82379	2.00953e-38	7.85549e-37	up	TPST2
ENSG00000128311	2.73898	1.45364	1.37034e-45	6.97634e-44	up	TST
ENSG00000128422	0.410389	-1.28494	1.09055e-29	2.73359e-28	down	KRT17
ENSG00000128512	2.18909	1.13033	2.94525e-05	0.000117322	up	DOCK4
ENSG00000128564	2.75564	1.46239	6.27018e-08	3.45746e-07	up	VGF
ENSG00000128578	3.17932	1.66872	1.15089e-57	9.40868e-56	up	STRIP2
ENSG00000128590	2.21249	1.14567	1.15005e-41	5.11473e-40	up	DNAJB9
ENSG00000128596	3.70609	1.8899	0.0116836	0.0295973	up	CCDC136
ENSG00000128604	3.37275	1.75393	1.92633e-15	2.00913e-14	up	IRF5
ENSG00000128655	20.8147	4.37953	0.0148325	0.0365288	up	PDE11A
ENSG00000128872	4.28484	2.09924	6.93341e-19	9.16177e-18	up	TMOD2
ENSG00000128917	15.8925	3.99028	1.61005e-11	1.25728e-10	up	DLL4
ENSG00000129295	21.2078	4.40652	0.01211	0.0305261	up	LRRC6
ENSG00000129474	0.429363	-1.21973	7.47671e-129	3.77708e-126	down	AJUBA
ENSG00000129566	2.11907	1.08343	1.05442e-30	2.80732e-29	up	TEP1
ENSG00000129675	2.16371	1.11351	8.54811e-05	0.000320051	up	ARHGEF6
ENSG00000130193	2.47549	1.30772	1.23178e-57	1.00283e-55	up	THEM6
ENSG00000130363	2.64041	1.40076	1.84323e-21	2.86851e-20	up	RSPH3
ENSG00000130487	2.07063	1.05007	0.000547619	0.00181118	up	KLHDC7B
ENSG00000130589	3.17264	1.66568	5.00797e-101	1.14729e-98	up	HELZ2
ENSG00000130701	0.0442869	-4.49698	0.00990614	0.0255727	down	RBBP8NL
ENSG00000130720	2.43135	1.28176	1.78532e-31	4.92638e-30	up	FIBCD1
ENSG00000130810	0.456445	-1.13149	8.406e-05	0.000315277	down	PPAN
ENSG00000130812	10.0525	3.32949	0.00286048	0.00830738	up	ANGPTL6
ENSG00000130813	2.0711	1.0504	0.00931684	0.0242068	up	C19orf66
ENSG00000130822	0.357531	-1.48386	0.00252389	0.00740736	down	PNCK
ENSG00000130827	2.33945	1.22617	9.90895e-91	1.87717e-88	up	PLXNA3
ENSG00000130830	2.05832	1.04147	6.28559e-24	1.13927e-22	up	MPP1
ENSG00000130997	3.05637	1.61182	2.95041e-08	1.69176e-07	up	POLN
ENSG00000131015	2.00146	1.00105	2.41844e-05	9.73803e-05	up	ULBP2
ENSG00000131019	2.73587	1.452	0.000205838	0.000727559	up	ULBP3
ENSG00000131069	3.0006	1.58525	2.84319e-146	2.33402e-143	up	ACSS2
ENSG00000131242	3.10367	1.63397	7.23911e-05	0.00027349	up	RAB11FIP4
ENSG00000131398	85.7022	6.42126	1.62771e-06	7.58855e-06	up	KCNC3
ENSG00000131471	0.277334	-1.8503	0.00169348	0.00512362	down	AOC3
ENSG00000131480	0.378491	-1.40167	1.62335e-06	7.57284e-06	down	AOC2
ENSG00000131484	0.21428	-2.22243	0.0173674	0.0419404	down	RP11-798G7.5
ENSG00000131711	2.13489	1.09416	7.85347e-11	5.73708e-10	up	MAP1B
ENSG00000131746	0.484385	-1.04577	6.15623e-17	7.19822e-16	down	TNS4
ENSG00000131747	0.472822	-1.08063	8.59852e-95	1.76467e-92	down	TOP2A
ENSG00000131773	6.43363	2.68563	5.06331e-15	5.14213e-14	up	KHDRBS3
ENSG00000131941	2.15024	1.1045	1.37601e-22	2.30333e-21	up	RHPN2
ENSG00000132122	3.38132	1.75759	0.000359728	0.00122301	up	SPATA6
ENSG00000132205	4.26538	2.09267	0.0126123	0.0316343	up	EMILIN2
ENSG00000132256	2.0336	1.02403	1.39929e-15	1.47901e-14	up	TRIM5
ENSG00000132554	0.237567	-2.07359	2.08766e-05	8.49288e-05	down	RGS22
ENSG00000132561	3.56006	1.8319	4.73228e-87	8.32458e-85	up	MATN2
ENSG00000132639	2.00281	1.00202	0.00990149	0.0255674	up	SNAP25
ENSG00000132688	6.03419	2.59316	2.88349e-33	8.63381e-32	up	NES
ENSG00000132718	5.08106	2.34513	0.0191227	0.0457838	up	SYT11
ENSG00000132881	2.8222	1.49682	1.71931e-21	2.68414e-20	up	RSG1
ENSG00000132938	0.141715	-2.81893	0.00552869	0.0151413	down	MTUS2
ENSG00000132970	4.80502	2.26454	1.39635e-05	5.79785e-05	up	WASF3
ENSG00000133069	7.86119	2.97475	2.54371e-11	1.94702e-10	up	TMCC2
ENSG00000133083	7.05866	2.81939	0.00108359	0.00340113	up	DCLK1
ENSG00000133195	2.03477	1.02486	3.42124e-13	3.06109e-12	up	SLC39A11
ENSG00000133216	2.916	1.54399	6.53825e-45	3.2366e-43	up	EPHB2
ENSG00000133424	12.8272	3.68113	1.24525e-11	9.82928e-11	up	LARGE1
ENSG00000133433	2.46863	1.30371	8.18679e-09	4.95381e-08	up	GSTT2B
ENSG00000133519	28.5861	4.83724	0.00059832	0.0019637	up	ZDHHC8P1
ENSG00000133710	0.350116	-1.5141	1.33819e-54	9.83766e-53	down	SPINK5
ENSG00000133816	3.51297	1.81269	6.95732e-54	4.94849e-52	up	MICAL2
ENSG00000133858	0.450855	-1.14926	3.33153e-70	3.75073e-68	down	ZFC3H1
ENSG00000133874	3.11195	1.63782	8.95005e-06	3.80851e-05	up	RNF122
ENSG00000134057	0.473642	-1.07813	3.03801e-92	5.92623e-90	down	CCNB1
ENSG00000134186	0.441322	-1.1801	2.91873e-89	5.37428e-87	down	PRPF38B
ENSG00000134285	0.358637	-1.4794	4.39794e-20	6.33393e-19	down	FKBP11
ENSG00000134317	2.59317	1.37471	1.69133e-14	1.66031e-13	up	GRHL1
ENSG00000134363	0.342126	-1.5474	1.33297e-51	8.8128e-50	down	FST
ENSG00000134874	3.45263	1.7877	4.10053e-06	1.82532e-05	up	DZIP1
ENSG00000134917	0.465834	-1.10211	0.000325225	0.00111514	down	ADAMTS8
ENSG00000134996	2.69493	1.43025	9.7159e-41	4.14335e-39	up	OSTF1
ENSG00000135047	2.00111	1.0008	4.4715e-104	1.12945e-101	up	CTSL
ENSG00000135063	3.6899	1.88358	7.68574e-08	4.19458e-07	up	FAM189A2
ENSG00000135083	2.10075	1.0709	0.000402705	0.00136114	up	CCNJL
ENSG00000135124	2.32054	1.21446	1.0045e-09	6.65453e-09	up	P2RX4
ENSG00000135127	2.74592	1.45729	3.66216e-19	4.91833e-18	up	BICDL1
ENSG00000135253	3.90912	1.96684	3.91334e-10	2.68363e-09	up	KCP
ENSG00000135318	2.23518	1.16039	1.73252e-29	4.25612e-28	up	NT5E
ENSG00000135346	9.52752	3.2521	6.81681e-09	4.16062e-08	up	CGA
ENSG00000135363	45.7942	5.51709	0.000175498	0.000627411	up	LMO2
ENSG00000135406	19.1463	4.25899	0.00561482	0.0153515	up	PRPH
ENSG00000135436	0.254748	-1.97286	0.000311427	0.001071	down	FAM186B
ENSG00000135454	2.04945	1.03523	3.62201e-19	4.86773e-18	up	B4GALNT1
ENSG00000135469	2.03495	1.02499	7.59977e-12	6.12145e-11	up	COQ10A
ENSG00000135477	0.173497	-2.52702	3.44244e-09	2.15928e-08	down	KRT87P
ENSG00000135480	0.44765	-1.15956	9.3728e-129	4.61657e-126	down	KRT7
ENSG00000135519	2.00124	1.00089	0.00145639	0.00446042	up	KCNH3
ENSG00000135605	2.08818	1.06224	0.00019074	0.000677475	up	TEC
ENSG00000135617	2.12976	1.09069	5.07106e-33	1.50015e-31	up	PRADC1
ENSG00000135622	2.60664	1.38219	6.54328e-21	9.9472e-20	up	SEMA4F
ENSG00000135709	3.4886	1.80265	1.11184e-75	1.38642e-73	up	KIAA0513
ENSG00000135828	2.75473	1.46191	7.43658e-07	3.63202e-06	up	RNASEL
ENSG00000135838	4.43494	2.14891	5.83284e-28	1.34094e-26	up	NPL
ENSG00000136040	0.420137	-1.25107	0.0030336	0.00876491	down	PLXNC1
ENSG00000136161	2.16266	1.11281	6.12414e-15	6.19076e-14	up	RCBTB2
ENSG00000136244	0.0518542	-4.2694	1.5501e-30	4.09384e-29	down	IL6
ENSG00000136280	2.13403	1.09358	7.57137e-31	2.02521e-29	up	CCM2
ENSG00000136630	0.452927	-1.14265	1.1601e-15	1.23547e-14	down	HLX
ENSG00000136720	2.71874	1.44294	1.0772e-76	1.39625e-74	up	HS6ST1
ENSG00000136816	2.13924	1.0971	8.02812e-53	5.49202e-51	up	TOR1B
ENSG00000136828	2.24525	1.16687	1.36401e-14	1.34436e-13	up	RALGPS1
ENSG00000136842	3.53553	1.82193	2.12516e-13	1.93394e-12	up	TMOD1
ENSG00000136854	2.04096	1.02924	3.45427e-59	2.93345e-57	up	STXBP1
ENSG00000136943	5.47525	2.45292	1.84298e-29	4.51622e-28	up	CTSV
ENSG00000136944	4.50855	2.17266	8.12834e-15	8.14985e-14	up	LMX1B
ENSG00000136999	3.45452	1.78849	1.53398e-88	2.77271e-86	up	NOV
ENSG00000137094	2.7549	1.462	3.67771e-06	1.64603e-05	up	DNAJB5
ENSG00000137103	2.32096	1.21472	1.41349e-05	5.86409e-05	up	TMEM8B
ENSG00000137133	2.94252	1.55705	4.68814e-11	3.50534e-10	up	HINT2
ENSG00000137261	2.25534	1.17335	7.25027e-14	6.81836e-13	up	KIAA0319
ENSG00000137267	2.81336	1.4923	1.52853e-26	3.29128e-25	up	TUBB2A
ENSG00000137275	2.07035	1.04987	3.61506e-25	7.08696e-24	up	RIPK1
ENSG00000137501	3.55688	1.83061	1.62533e-05	6.69642e-05	up	SYTL2
ENSG00000137561	2.87824	1.52519	0.0114219	0.0290143	up	TTPA
ENSG00000137825	2.78289	1.47659	2.41809e-16	2.69007e-15	up	ITPKA
ENSG00000137868	0.444309	-1.17036	3.13276e-19	4.22462e-18	down	STRA6
ENSG00000137941	2.09597	1.06762	7.3798e-12	5.9467e-11	up	TTLL7
ENSG00000138030	2.56882	1.36111	2.04991e-10	1.43983e-09	up	KHK
ENSG00000138036	2.01737	1.01248	2.87462e-08	1.64975e-07	up	DYNC2LI1
ENSG00000138061	0.270933	-1.88399	1.28244e-58	1.07062e-56	down	CYP1B1
ENSG00000138080	2.05863	1.04168	0.00622441	0.0168383	up	EMILIN1
ENSG00000138166	3.70158	1.88814	3.44115e-34	1.0865e-32	up	DUSP5
ENSG00000138193	2.09039	1.06377	1.25488e-13	1.16073e-12	up	PLCE1
ENSG00000138207	3.27328	1.71074	0.000352254	0.00119926	up	RBP4
ENSG00000138311	6.41002	2.68033	8.31229e-05	0.000312119	up	ZNF365
ENSG00000138347	0.460463	-1.11884	2.84948e-05	0.000113806	down	MYPN
ENSG00000138622	4.25944	2.09066	0.0197251	0.0470888	up	HCN4
ENSG00000138623	3.76645	1.9132	3.57449e-15	3.65842e-14	up	SEMA7A
ENSG00000138668	0.419702	-1.25256	8.12647e-147	6.96121e-144	down	HNRNPD
ENSG00000138685	0.489626	-1.03025	1.17532e-40	4.97981e-39	down	FGF2
ENSG00000138696	0.488877	-1.03246	6.64601e-05	0.000252487	down	BMPR1B
ENSG00000138778	0.449255	-1.15439	1.55929e-29	3.84977e-28	down	CENPE
ENSG00000139112	0.444411	-1.17003	7.82254e-107	2.23362e-104	down	GABARAPL1
ENSG00000139155	0.232199	-2.10657	0.000216927	0.000765246	down	SLCO1C1
ENSG00000139192	2.46195	1.2998	0.00208263	0.00619351	up	TAPBPL
ENSG00000139304	0.298941	-1.74207	5.16215e-05	0.000199226	down	PTPRQ
ENSG00000139318	2.80134	1.48612	1.60266e-10	1.13582e-09	up	DUSP6
ENSG00000139344	3.21114	1.68308	8.63392e-13	7.50355e-12	up	AMDHD1
ENSG00000139364	18.1058	4.17838	4.93768e-05	0.000191124	up	TMEM132B
ENSG00000139410	2.39151	1.25792	3.54156e-20	5.13951e-19	up	SDSL
ENSG00000139438	5.2374	2.38885	8.40334e-38	3.14758e-36	up	FAM222A
ENSG00000139531	2.50714	1.32604	3.76875e-25	7.37357e-24	up	SUOX
ENSG00000139547	0.296447	-1.75416	0.0053079	0.0146036	down	RDH16
ENSG00000139880	2.74715	1.45794	1.47751e-46	7.9103e-45	up	CDH24
ENSG00000139971	70.4503	6.13853	7.23267e-06	3.11131e-05	up	C14orf37
ENSG00000139998	2.62573	1.39272	6.31443e-10	4.25905e-09	up	RAB15
ENSG00000140015	0.14868	-2.74972	0.000212159	0.000748963	down	KCNH5
ENSG00000140057	3.24033	1.69614	0.0124501	0.0312913	up	AK7
ENSG00000140297	3.47414	1.79666	2.54205e-34	8.11726e-33	up	GCNT3
ENSG00000140323	5.43299	2.44175	4.51602e-10	3.07657e-09	up	DISP2
ENSG00000140398	0.46244	-1.11266	2.1194e-09	1.35661e-08	down	NEIL1
ENSG00000140450	2.53335	1.34105	3.581e-15	3.66128e-14	up	ARRDC4
ENSG00000140451	0.171336	-2.5451	5.35854e-39	2.15898e-37	down	PIF1
ENSG00000140465	0.145392	-2.78198	1.42032e-07	7.53245e-07	down	CYP1A1
ENSG00000140545	3.42017	1.77407	3.5141e-26	7.389e-25	up	MFGE8
ENSG00000140678	6.66366	2.73632	0.000492252	0.00164059	up	ITGAX
ENSG00000140807	3.29664	1.721	0.0110326	0.0281851	up	NKD1
ENSG00000140961	2.75676	1.46297	3.23255e-58	2.66476e-56	up	OSGIN1
ENSG00000141028	0.421254	-1.24724	0.0208807	0.0495667	down	CDRT15P1
ENSG00000141179	3.26922	1.70895	2.35401e-33	7.11331e-32	up	PCTP
ENSG00000141314	4.4869	2.16572	4.43839e-07	2.22847e-06	up	RHBDL3
ENSG00000141540	9.9009	3.30756	0.000956094	0.00302769	up	TTYH2
ENSG00000141574	0.466817	-1.09907	4.78808e-06	2.11229e-05	down	SECTM1
ENSG00000141577	2.07137	1.05058	1.4526e-19	2.01401e-18	up	CEP131
ENSG00000141639	2.18453	1.12733	3.2568e-09	2.04479e-08	up	MAPK4
ENSG00000141655	5.31947	2.41128	4.75099e-20	6.82742e-19	up	TNFRSF11A
ENSG00000141665	28.0179	4.80828	0.000623039	0.00204143	up	FBXO15
ENSG00000141965	0.409116	-1.28942	4.86204e-08	2.72446e-07	down	FEM1A
ENSG00000142173	5.23104	2.3871	7.53181e-07	3.67306e-06	up	COL6A2
ENSG00000142197	3.83398	1.93884	2.50838e-82	3.89135e-80	up	DOPEY2
ENSG00000142279	2.06123	1.0435	7.93194e-09	4.80847e-08	up	WTIP
ENSG00000142677	3.315	1.72901	2.34438e-06	1.07167e-05	up	IL22RA1
ENSG00000142694	2.09044	1.06381	0.000835251	0.00267666	up	EVA1B
ENSG00000142871	0.400289	-1.32089	2.30333e-68	2.49342e-66	down	CYR61
ENSG00000142920	29.8044	4.89745	0.00210992	0.00627088	up	AZIN2
ENSG00000143067	2.12297	1.08608	7.77263e-16	8.36354e-15	up	ZNF697
ENSG00000143147	2.3357	1.22385	4.90339e-22	7.99724e-21	up	GPR161
ENSG00000143375	3.04888	1.60828	0.000234082	0.000822671	up	CGN
ENSG00000143401	0.450149	-1.15153	7.33803e-82	1.12073e-79	down	ANP32E
ENSG00000143452	0.435204	-1.20024	1.94082e-06	8.96556e-06	down	HORMAD1
ENSG00000143479	2.36827	1.24383	1.7046e-20	2.53082e-19	up	DYRK3
ENSG00000143816	2.11345	1.0796	1.02832e-23	1.84014e-22	up	WNT9A
ENSG00000143819	2.1615	1.11203	5.19209e-79	7.20384e-77	up	EPHX1
ENSG00000144191	0.0624591	-4.00095	0.00164294	0.00498186	down	CNGA3
ENSG00000144460	0.283621	-1.81796	7.81826e-85	1.24222e-82	down	NYAP2
ENSG00000144485	5.01419	2.32602	1.47883e-19	2.04894e-18	up	HES6
ENSG00000144642	0.485005	-1.04393	2.32956e-05	9.4032e-05	down	RBMS3
ENSG00000144730	6.1202	2.61358	0.000140747	0.000510116	up	IL17RD
ENSG00000144815	2.02673	1.01916	1.15633e-25	2.33901e-24	up	NXPE3
ENSG00000144824	0.413284	-1.2748	1.04822e-118	4.30253e-116	down	PHLDB2
ENSG00000144840	0.448611	-1.15646	5.29565e-25	1.02793e-23	down	RABL3
ENSG00000145050	2.52927	1.33872	2.70339e-79	3.77746e-77	up	MANF
ENSG00000145075	0.457136	-1.12931	6.06379e-07	2.99421e-06	down	CCDC39
ENSG00000145088	4.14265	2.05056	1.04527e-15	1.11499e-14	up	EAF2
ENSG00000145147	2.06787	1.04814	0.0030414	0.00878102	up	SLIT2
ENSG00000145214	2.99728	1.58365	1.0329e-34	3.36367e-33	up	DGKQ
ENSG00000145244	0.20941	-2.2556	0.0117653	0.0297699	down	CORIN
ENSG00000145246	3.02558	1.59721	5.60993e-36	1.96318e-34	up	ATP10D
ENSG00000145287	0.400701	-1.3194	5.58605e-49	3.26577e-47	down	PLAC8
ENSG00000145331	0.482157	-1.05242	7.64522e-09	4.64179e-08	down	TRMT10A
ENSG00000145491	4.93543	2.30318	0.0012077	0.00375881	up	ROPN1L
ENSG00000145569	3.95624	1.98413	2.69316e-05	0.000107847	up	FAM105A
ENSG00000145675	7.93524	2.98827	5.09518e-16	5.54309e-15	up	PIK3R1
ENSG00000145833	0.421998	-1.24469	2.06378e-121	9.03569e-119	down	DDX46
ENSG00000145882	2.99944	1.58469	1.20611e-23	2.15047e-22	up	PCYOX1L
ENSG00000145945	6.24652	2.64305	3.4606e-06	1.55415e-05	up	FAM50B
ENSG00000146072	2.07325	1.05189	4.7323e-16	5.1597e-15	up	TNFRSF21
ENSG00000146090	4.3699	2.1276	0.00162963	0.00494725	up	RASGEF1C
ENSG00000146166	0.224897	-2.15266	0.00530405	0.014595	down	LGSN
ENSG00000146242	2.36695	1.24303	1.16986e-22	1.96828e-21	up	TPBG
ENSG00000146376	0.282963	-1.82131	1.9023e-118	7.64879e-116	down	ARHGAP18
ENSG00000146426	0.478534	-1.06331	0.000880475	0.00280971	down	TIAM2
ENSG00000146592	0.404541	-1.30564	0.0108286	0.027718	down	CREB5
ENSG00000147118	0.450754	-1.14959	4.71197e-16	5.14037e-15	down	ZNF182
ENSG00000147119	5.58836	2.48242	5.63996e-34	1.7582e-32	up	CHST7
ENSG00000147168	0.188414	-2.40803	3.32169e-07	1.69369e-06	down	IL2RG
ENSG00000147231	2.35657	1.23669	6.83754e-11	5.02474e-10	up	CXorf57
ENSG00000147251	2.08417	1.05947	1.48075e-09	9.6538e-09	up	DOCK11
ENSG00000147255	0.442373	-1.17667	1.28638e-10	9.20939e-10	down	IGSF1
ENSG00000147536	2.27148	1.18363	9.25553e-22	1.47415e-20	up	GINS4
ENSG00000148158	3.60676	1.8507	2.47752e-63	2.35807e-61	up	SNX30
ENSG00000148218	2.40034	1.26324	4.38129e-58	3.59667e-56	up	ALAD
ENSG00000148219	2.5649	1.3589	6.75415e-08	3.70979e-07	up	ASTN2
ENSG00000148225	4.10565	2.03761	1.2701e-15	1.34898e-14	up	WDR31
ENSG00000148677	0.422249	-1.24383	0.00414339	0.0116369	down	ANKRD1
ENSG00000148908	2.01478	1.01062	1.61707e-09	1.0487e-08	up	RGS10
ENSG00000149150	2.16222	1.11251	4.5073e-20	6.48669e-19	up	SLC43A1
ENSG00000149212	4.43152	2.1478	6.16758e-110	1.9599e-107	up	SESN3
ENSG00000149218	4.46321	2.15808	6.21967e-62	5.78018e-60	up	ENDOD1
ENSG00000149260	11.0725	3.46891	9.9441e-56	7.53533e-54	up	CAPN5
ENSG00000149269	2.02834	1.0203	3.2232e-33	9.60718e-32	up	PAK1
ENSG00000149541	2.02089	1.01499	5.7274e-39	2.29819e-37	up	B3GAT3
ENSG00000149679	2.24371	1.16589	3.13881e-35	1.05351e-33	up	CABLES2
ENSG00000149809	3.01845	1.59381	7.55724e-15	7.60044e-14	up	TM7SF2
ENSG00000150347	0.496596	-1.00985	1.18856e-13	1.10146e-12	down	ARID5B
ENSG00000150967	3.16381	1.66166	2.22858e-29	5.42067e-28	up	ABCB9
ENSG00000151067	9.87258	3.30343	0.00342509	0.00978272	up	CACNA1C
ENSG00000151117	15.5635	3.96009	9.08411e-07	4.38664e-06	up	TMEM86A
ENSG00000151224	14.5541	3.86336	0.014477	0.0357606	up	MAT1A
ENSG00000151474	0.467682	-1.0964	0.00308579	0.00889613	down	FRMD4A
ENSG00000151617	0.487746	-1.0358	3.81765e-18	4.84011e-17	down	EDNRA
ENSG00000151623	2.16201	1.11237	0.000478243	0.00159863	up	NR3C2
ENSG00000151632	0.431981	-1.21096	4.50092e-78	6.07378e-76	down	AKR1C2
ENSG00000151692	17.2278	4.10666	0.00792822	0.0209723	up	RNF144A
ENSG00000151726	2.01946	1.01397	3.87499e-30	1.00059e-28	up	ACSL1
ENSG00000151917	2.08507	1.06009	8.11704e-10	5.41374e-09	up	BEND6
ENSG00000152076	2.41179	1.27011	1.33365e-05	5.54688e-05	up	CCDC74B
ENSG00000152377	5.29854	2.40559	0.0078041	0.0206689	up	SPOCK1
ENSG00000152475	2.45691	1.29684	9.60722e-05	0.000357337	up	ZNF837
ENSG00000152689	0.435896	-1.19794	0.000900107	0.00286725	down	RASGRP3
ENSG00000152795	0.447693	-1.15942	7.60846e-102	1.80605e-99	down	HNRNPDL
ENSG00000152804	2.02389	1.01713	4.77082e-11	3.56175e-10	up	HHEX
ENSG00000153071	0.435676	-1.19867	6.99348e-142	4.92091e-139	down	DAB2
ENSG00000153233	2.23006	1.15708	0.0150338	0.036969	up	PTPRR
ENSG00000153391	0.493285	-1.01951	2.6092e-11	1.99559e-10	down	INO80C
ENSG00000153485	2.0254	1.0182	0.00265396	0.00776483	up	TMEM251
ENSG00000153902	6.68102	2.74007	0.000655741	0.00213933	up	LGI4
ENSG00000153982	2.19169	1.13205	0.00275167	0.0080233	up	GDPD1
ENSG00000154099	0.357182	-1.48527	0.002128	0.00631888	down	DNAAF1
ENSG00000154134	2.62215	1.39075	0.000698239	0.00226746	up	ROBO3
ENSG00000154146	2.93609	1.5539	6.22262e-25	1.19959e-23	up	NRGN
ENSG00000154217	2.60675	1.38225	4.22949e-26	8.86483e-25	up	PITPNC1
ENSG00000154328	2.00213	1.00153	1.31376e-05	5.46876e-05	up	NEIL2
ENSG00000154451	0.0314288	-4.99177	0.00161295	0.00490254	down	GBP5
ENSG00000154553	3.59805	1.84722	1.37352e-09	8.97848e-09	up	PDLIM3
ENSG00000154914	0.370695	-1.4317	4.16747e-14	3.97808e-13	down	USP43
ENSG00000154957	2.36733	1.24326	4.95248e-12	4.042e-11	up	ZNF18
ENSG00000155016	2.67978	1.42211	6.71557e-11	4.94248e-10	up	CYP2U1
ENSG00000155099	3.31533	1.72915	8.14273e-15	8.16012e-14	up	TMEM55A
ENSG00000155158	2.63042	1.39529	0.000621955	0.00203822	up	TTC39B
ENSG00000155760	2.84309	1.50746	2.19596e-40	9.26442e-39	up	FZD7
ENSG00000155850	2.07488	1.05303	5.03255e-32	1.42254e-30	up	SLC26A2
ENSG00000156050	3.24502	1.69823	1.90609e-13	1.74183e-12	up	FAM161B
ENSG00000156206	0.0243001	-5.36289	0.000370041	0.00125569	down	CFAP161
ENSG00000156384	2.06444	1.04575	1.56014e-09	1.01312e-08	up	SFR1
ENSG00000156453	6.69565	2.74322	3.26879e-63	3.09624e-61	up	PCDH1
ENSG00000156515	2.02603	1.01865	1.65038e-67	1.74816e-65	up	HK1
ENSG00000156973	2.22524	1.15396	3.97848e-27	8.78745e-26	up	PDE6D
ENSG00000157150	2.16704	1.11573	6.6258e-13	5.82775e-12	up	TIMP4
ENSG00000157240	2.72089	1.44408	3.15724e-34	9.98459e-33	up	FZD1
ENSG00000157368	0.179017	-2.48183	4.79026e-07	2.39598e-06	down	IL34
ENSG00000157510	4.95938	2.31016	1.14572e-20	1.7192e-19	up	AFAP1L1
ENSG00000157578	2.87676	1.52444	1.11803e-10	8.05097e-10	up	LCA5L
ENSG00000157873	2.03113	1.02228	9.37563e-07	4.52077e-06	up	TNFRSF14
ENSG00000158055	3.18506	1.67132	0.00608962	0.016519	up	GRHL3
ENSG00000158220	2.75206	1.46051	1.54449e-23	2.73892e-22	up	ESYT3
ENSG00000158292	2.00419	1.00302	9.02475e-26	1.83684e-24	up	GPR153
ENSG00000158457	4.39586	2.13615	8.74902e-36	3.02409e-34	up	TSPAN33
ENSG00000158555	3.94467	1.9799	8.07557e-87	1.38352e-84	up	GDPD5
ENSG00000158716	2.53179	1.34016	1.24985e-11	9.86169e-11	up	DUSP23
ENSG00000158792	2.80031	1.48559	6.8597e-41	2.94444e-39	up	SPATA2L
ENSG00000158813	15.4601	3.95048	1.11933e-05	4.71623e-05	up	EDA
ENSG00000159239	5.20671	2.38037	2.63508e-10	1.83644e-09	up	C2orf81
ENSG00000159348	2.05094	1.03629	7.18363e-34	2.23589e-32	up	CYB5R1
ENSG00000159363	2.82369	1.49758	2.93871e-75	3.64141e-73	up	ATP13A2
ENSG00000159423	3.20109	1.67856	1.56144e-17	1.90133e-16	up	ALDH4A1
ENSG00000159433	2.133	1.09288	3.87291e-14	3.70949e-13	up	STARD9
ENSG00000159618	4.2823	2.09839	0.0118859	0.0300404	up	ADGRG5
ENSG00000159733	2.53668	1.34294	1.84606e-10	1.30083e-09	up	ZFYVE28
ENSG00000159753	2.61364	1.38606	0.00817862	0.0215278	up	CARMIL2
ENSG00000159905	0.458284	-1.12568	7.12226e-07	3.48542e-06	down	ZNF221
ENSG00000160145	4.53455	2.18096	7.9997e-06	3.41962e-05	up	KALRN
ENSG00000160185	0.0619477	-4.01281	0.0121403	0.0305934	down	UBASH3A
ENSG00000160223	2.2282	1.15588	6.68525e-07	3.28379e-06	up	ICOSLG
ENSG00000160233	3.4986	1.80678	1.01962e-05	4.31271e-05	up	LRRC3
ENSG00000160746	3.05643	1.61185	1.53506e-40	6.49007e-39	up	ANO10
ENSG00000160867	2.41359	1.27118	1.7903e-13	1.63829e-12	up	FGFR4
ENSG00000160999	2.07275	1.05154	2.68811e-11	2.05435e-10	up	SH2B2
ENSG00000161011	2.34235	1.22796	3.26885e-145	2.47703e-142	up	SQSTM1
ENSG00000161036	2.32238	1.2156	3.30209e-51	2.15423e-49	up	LRWD1
ENSG00000161243	4.41832	2.1435	0.0194511	0.0464911	up	FBXO27
ENSG00000161265	0.226399	-2.14306	0.0137295	0.0340851	down	U2AF1L4
ENSG00000161270	2.32956	1.22006	7.79679e-07	3.79571e-06	up	NPHS1
ENSG00000161277	2.72582	1.44669	3.71625e-10	2.55558e-09	up	THAP8
ENSG00000161513	2.24705	1.16803	2.3705e-28	5.55333e-27	up	FDXR
ENSG00000161642	2.41469	1.27184	1.15322e-27	2.61459e-26	up	ZNF385A
ENSG00000161682	4.46796	2.15962	8.54201e-20	1.19953e-18	up	FAM171A2
ENSG00000161905	0.131882	-2.92268	5.91225e-09	3.62763e-08	down	ALOX15
ENSG00000161940	0.426502	-1.22938	4.58193e-10	3.11824e-09	down	BCL6B
ENSG00000161960	0.433168	-1.207	1.08915e-06	5.20964e-06	down	EIF4A1
ENSG00000161970	0.443711	-1.17231	7.80365e-10	5.21709e-09	down	RPL26
ENSG00000162006	0.400746	-1.31924	5.29595e-27	1.16452e-25	down	MSLNL
ENSG00000162174	2.53891	1.34421	2.41847e-19	3.28838e-18	up	ASRGL1
ENSG00000162366	0.493913	-1.01767	1.99908e-09	1.28418e-08	down	PDZK1IP1
ENSG00000162399	0.256246	-1.9644	8.92024e-07	4.30857e-06	down	BSND
ENSG00000162512	2.31617	1.21174	3.75271e-50	2.33974e-48	up	SDC3
ENSG00000162552	5.16014	2.36741	9.53874e-08	5.15731e-07	up	WNT4
ENSG00000162601	0.479753	-1.05964	1.41868e-07	7.52581e-07	down	MYSM1
ENSG00000162614	0.353076	-1.50195	9.5968e-40	4.00585e-38	down	NEXN
ENSG00000162620	3.29039	1.71826	0.0018651	0.00559814	up	LRRIQ3
ENSG00000162729	2.32954	1.22005	2.98203e-24	5.53741e-23	up	IGSF8
ENSG00000162840	5.39944	2.43281	0.000915791	0.00291298	up	MT2P1
ENSG00000162894	0.482736	-1.05069	0.014584	0.0359842	down	FCMR
ENSG00000162976	2.61968	1.38939	1.7505e-20	2.59507e-19	up	PQLC3
ENSG00000163009	0.460919	-1.11742	1.18387e-09	7.79568e-09	down	C2orf48
ENSG00000163053	2.81687	1.49409	2.24824e-06	1.02987e-05	up	SLC16A14
ENSG00000163082	0.311787	-1.68137	0.00438531	0.0122622	down	SGPP2
ENSG00000163131	0.148166	-2.75472	2.78692e-22	4.61799e-21	down	CTSS
ENSG00000163249	2.32099	1.21474	7.2624e-39	2.90231e-37	up	CCNYL1
ENSG00000163322	2.35456	1.23546	7.38613e-06	3.17248e-05	up	FAM175A
ENSG00000163346	2.30695	1.20599	1.91354e-19	2.62174e-18	up	PBXIP1
ENSG00000163406	4.58913	2.19822	0.000158189	0.000569737	up	SLC15A2
ENSG00000163412	3.03653	1.60242	6.78958e-06	2.9303e-05	up	EIF4E3
ENSG00000163520	2.31959	1.21387	3.09917e-18	3.95721e-17	up	FBLN2
ENSG00000163536	2.96402	1.56755	4.97948e-28	1.15012e-26	up	SERPINI1
ENSG00000163590	10.3101	3.36598	1.65338e-07	8.71219e-07	up	PPM1L
ENSG00000163683	2.007	1.00504	4.63064e-24	8.47889e-23	up	SMIM14
ENSG00000163686	2.4909	1.31667	1.411e-14	1.38928e-13	up	ABHD6
ENSG00000163734	0.202323	-2.30527	1.83507e-05	7.51031e-05	down	CXCL3
ENSG00000163811	0.392938	-1.34763	3.74692e-110	1.23036e-107	down	WDR43
ENSG00000163814	6.79946	2.76542	5.17162e-09	3.19408e-08	up	CDCP1
ENSG00000163938	0.470703	-1.08711	1.89057e-71	2.19106e-69	down	GNL3
ENSG00000164061	3.66204	1.87265	4.92984e-27	1.08523e-25	up	BSN
ENSG00000164093	3.57469	1.83782	1.14227e-05	4.80467e-05	up	PITX2
ENSG00000164171	2.37545	1.2482	2.00721e-47	1.10156e-45	up	ITGA2
ENSG00000164172	2.32981	1.22021	1.52796e-54	1.1191e-52	up	MOCS2
ENSG00000164181	2.33119	1.22106	1.18447e-12	1.01728e-11	up	ELOVL7
ENSG00000164188	0.284127	-1.81539	0.0138739	0.0344133	down	RANBP3L
ENSG00000164300	2.25256	1.17157	1.40406e-46	7.53756e-45	up	SERINC5
ENSG00000164309	0.434983	-1.20097	0.00116849	0.00364728	down	CMYA5
ENSG00000164362	0.398974	-1.32563	5.50272e-09	3.38902e-08	down	TERT
ENSG00000164418	2.77922	1.47468	2.48155e-10	1.73068e-09	up	GRIK2
ENSG00000164520	2.53795	1.34366	0.00441586	0.0123406	up	RAET1E
ENSG00000164532	2.2181	1.14933	0.00282616	0.00821981	up	TBX20
ENSG00000164574	2.77904	1.47459	2.66886e-135	1.50234e-132	up	GALNT10
ENSG00000164638	2.17507	1.12106	0.00422093	0.0118345	up	SLC29A4
ENSG00000164663	0.492668	-1.02131	1.45895e-21	2.28674e-20	down	USP49
ENSG00000164849	2.41999	1.275	0.0131899	0.0329042	up	GPR146
ENSG00000164920	2.6824	1.42352	4.62353e-11	3.46097e-10	up	OSR2
ENSG00000164949	2.43843	1.28595	3.40757e-10	2.35235e-09	up	GEM
ENSG00000164976	5.64276	2.4964	1.25635e-47	6.93349e-46	up	KIAA1161
ENSG00000165097	2.92769	1.54976	1.05754e-80	1.53204e-78	up	KDM1B
ENSG00000165215	2.61559	1.38714	0.0163402	0.0397697	up	CLDN3
ENSG00000165233	2.25791	1.17499	3.07824e-17	3.67338e-16	up	CARD19
ENSG00000165269	0.24163	-2.04913	0.0168848	0.0409432	down	AQP7
ENSG00000165272	0.492716	-1.02117	6.33992e-102	1.52328e-99	down	AQP3
ENSG00000165424	4.53279	2.1804	6.00877e-103	1.49854e-100	up	ZCCHC24
ENSG00000165449	0.427862	-1.22478	5.1106e-20	7.32284e-19	down	SLC16A9
ENSG00000165475	3.0356	1.60198	1.00055e-16	1.1501e-15	up	CRYL1
ENSG00000165685	0.478105	-1.0646	2.06941e-06	9.52384e-06	down	TMEM52B
ENSG00000165730	5.09906	2.35023	1.23488e-48	7.03166e-47	up	STOX1
ENSG00000165732	0.445821	-1.16546	5.68784e-110	1.83708e-107	down	DDX21
ENSG00000165757	13.6112	3.76672	0.0183798	0.0441448	up	KIAA1462
ENSG00000165861	2.27197	1.18395	3.83135e-14	3.67185e-13	up	ZFYVE1
ENSG00000165868	2.43833	1.2859	2.12074e-33	6.43804e-32	up	HSPA12A
ENSG00000165886	3.93623	1.97681	5.30379e-27	1.16494e-25	up	UBTD1
ENSG00000166033	2.16542	1.11465	5.20086e-37	1.88706e-35	up	HTRA1
ENSG00000166126	0.345161	-1.53466	0.00088304	0.00281698	down	AMN
ENSG00000166257	5.23852	2.38916	4.47989e-09	2.77818e-08	up	SCN3B
ENSG00000166289	2.19839	1.13645	2.63425e-06	1.19778e-05	up	PLEKHF1
ENSG00000166343	0.364446	-1.45622	0.00340345	0.0097322	down	MSS51
ENSG00000166352	2.05424	1.03861	2.37291e-06	1.08416e-05	up	C11orf74
ENSG00000166402	2.14016	1.09772	3.86463e-09	2.41488e-08	up	TUB
ENSG00000166578	3.74687	1.90568	2.91445e-10	2.02185e-09	up	IQCD
ENSG00000166750	2.80472	1.48786	4.32766e-15	4.40639e-14	up	SLFN5
ENSG00000166816	2.92285	1.54737	3.67034e-05	0.000144482	up	LDHD
ENSG00000166845	2.54968	1.35032	1.73153e-15	1.81267e-14	up	C18orf54
ENSG00000166851	0.32469	-1.62286	6.28206e-150	6.18846e-147	down	PLK1
ENSG00000166900	2.01625	1.01168	5.24096e-38	1.99339e-36	up	STX3
ENSG00000166922	0.335767	-1.57447	0.000146607	0.000530272	down	SCG5
ENSG00000166963	9.2199	3.20475	4.59218e-105	1.175e-102	up	MAP1A
ENSG00000167034	2.81392	1.49258	3.32458e-30	8.61855e-29	up	NKX3-1
ENSG00000167037	4.89311	2.29075	9.07002e-11	6.59042e-10	up	SGSM1
ENSG00000167065	4.78358	2.25809	1.31331e-06	6.21841e-06	up	DUSP18
ENSG00000167080	3.98603	1.99495	7.84739e-05	0.000295394	up	B4GALNT2
ENSG00000167107	2.98051	1.57556	1.33361e-19	1.85295e-18	up	ACSF2
ENSG00000167202	2.19032	1.13114	1.15498e-72	1.38752e-70	up	TBC1D2B
ENSG00000167291	2.5949	1.37568	8.32748e-126	3.90638e-123	up	TBC1D16
ENSG00000167311	37.7118	5.23694	0.000799647	0.00257261	up	ART5
ENSG00000167323	2.01244	1.00894	2.31976e-42	1.07286e-40	up	STIM1
ENSG00000167333	2.40118	1.26374	6.11684e-27	1.3353e-25	up	TRIM68
ENSG00000167528	2.07792	1.05514	1.11307e-31	3.09741e-30	up	ZNF641
ENSG00000167535	2.25158	1.17094	1.39442e-23	2.48175e-22	up	CACNB3
ENSG00000167550	2.34683	1.23071	3.09449e-09	1.9466e-08	up	RHEBL1
ENSG00000167552	2.0376	1.02687	1.50515e-19	2.08102e-18	up	TUBA1A
ENSG00000167642	0.403981	-1.30764	0.0182526	0.0438979	down	SPINT2
ENSG00000167646	5.37577	2.42647	1.4775e-05	6.1129e-05	up	DNAAF3
ENSG00000167701	0.440568	-1.18256	0.00406688	0.0114433	down	GPT
ENSG00000167733	2.35562	1.23611	0.000575325	0.00189644	up	HSD11B1L
ENSG00000167767	0.350059	-1.51433	0	0	down	KRT80
ENSG00000167772	2.63524	1.39794	5.69919e-06	2.48419e-05	up	ANGPTL4
ENSG00000167799	2.53969	1.34465	2.17337e-11	1.67789e-10	up	NUDT8
ENSG00000167861	12.2341	3.61284	0.00012061	0.00044193	up	HID1
ENSG00000167930	3.05168	1.6096	2.73583e-78	3.74315e-76	up	FAM234A
ENSG00000168000	0.45482	-1.13663	0.00205508	0.00612451	down	BSCL2
ENSG00000168016	2.13748	1.09591	1.63839e-17	1.99256e-16	up	TRANK1
ENSG00000168263	0.188437	-2.40785	0.00805384	0.0212475	down	KCNV2
ENSG00000168389	3.97429	1.9907	0.000219282	0.000772998	up	MFSD2A
ENSG00000168528	2.48515	1.31333	1.83937e-55	1.38318e-53	up	SERINC2
ENSG00000168564	0.374512	-1.41692	5.33882e-67	5.56537e-65	down	CDKN2AIP
ENSG00000168646	0.332721	-1.58761	5.62532e-12	4.56467e-11	down	AXIN2
ENSG00000168672	3.05534	1.61133	0.000140326	0.000508685	up	FAM84B
ENSG00000168679	0.458258	-1.12577	0.000877583	0.00280138	down	SLC16A4
ENSG00000168785	14.0314	3.81059	4.33847e-10	2.96279e-09	up	TSPAN5
ENSG00000168792	2.04383	1.03127	3.97048e-18	5.02095e-17	up	ABHD15
ENSG00000168904	2.55055	1.35081	1.64556e-23	2.91293e-22	up	LRRC28
ENSG00000168993	2.54852	1.34966	2.67038e-07	1.37619e-06	up	CPLX1
ENSG00000169006	5.46454	2.4501	0.00125298	0.00388758	up	NTSR2
ENSG00000169174	2.01086	1.00781	2.24342e-108	6.69696e-106	up	PCSK9
ENSG00000169193	2.70576	1.43603	8.13e-12	6.53251e-11	up	CCDC126
ENSG00000169220	3.07644	1.62126	5.56457e-05	0.00021371	up	RGS14
ENSG00000169242	0.181562	-2.46147	0	0	down	EFNA1
ENSG00000169245	0.0372065	-4.7483	0.00112307	0.00351663	down	CXCL10
ENSG00000169246	0.483993	-1.04694	1.19498e-05	5.01565e-05	down	NPIPB3
ENSG00000169258	3.77657	1.91708	9.73141e-56	7.40263e-54	up	GPRIN1
ENSG00000169429	0.0477117	-4.38951	7.39387e-48	4.12674e-46	down	CXCL8
ENSG00000169738	2.88308	1.52761	4.89194e-97	1.03636e-94	up	DCXR
ENSG00000169884	0.439466	-1.18618	4.97498e-107	1.44143e-104	down	WNT10B
ENSG00000169891	2.22285	1.15241	6.8983e-22	1.11585e-20	up	REPS2
ENSG00000169991	2.27308	1.18465	5.96933e-23	1.02357e-21	up	IFFO2
ENSG00000170075	0.197789	-2.33797	1.26238e-06	5.98876e-06	down	GPR37L1
ENSG00000170100	0.490928	-1.02642	2.1005e-19	2.8719e-18	down	ZNF778
ENSG00000170298	5.72771	2.51796	0.000540778	0.00179005	up	LGALS9B
ENSG00000170396	0.370963	-1.43065	1.43954e-12	1.22938e-11	down	ZNF804A
ENSG00000170634	2.03548	1.02537	4.80233e-14	4.56639e-13	up	ACYP2
ENSG00000170684	2.06524	1.04631	8.46472e-07	4.10162e-06	up	ZNF296
ENSG00000170745	5.73903	2.52081	0.000273481	0.00095264	up	KCNS3
ENSG00000170791	2.07669	1.05428	3.77793e-35	1.26371e-33	up	CHCHD7
ENSG00000170915	3.35947	1.74823	9.69369e-10	6.42831e-09	up	PAQR8
ENSG00000170961	0.192137	-2.37979	4.20477e-16	4.61003e-15	down	HAS2
ENSG00000170962	3.45802	1.78995	5.70743e-05	0.00021877	up	PDGFD
ENSG00000170965	0.336315	-1.57212	0.0133271	0.0332081	down	PLAC1
ENSG00000171119	2.15235	1.10592	3.70227e-05	0.000145622	up	NRTN
ENSG00000171130	2.47551	1.30773	5.20021e-69	5.72372e-67	up	ATP6V0E2
ENSG00000171159	2.0395	1.02821	3.4858e-41	1.51941e-39	up	C9orf16
ENSG00000171174	2.03672	1.02624	0.000506932	0.0016851	up	RBKS
ENSG00000171227	2.81222	1.49171	7.30916e-20	1.03156e-18	up	TMEM37
ENSG00000171298	2.31696	1.21223	2.28266e-41	1.00836e-39	up	GAA
ENSG00000171365	2.86809	1.52009	1.82905e-56	1.41874e-54	up	CLCN5
ENSG00000171368	2.38747	1.25548	8.49607e-27	1.84757e-25	up	TPPP
ENSG00000171428	2.91306	1.54253	5.96865e-09	3.65768e-08	up	NAT1
ENSG00000171450	2.91699	1.54448	0.0138096	0.034271	up	CDK5R2
ENSG00000171462	2.54077	1.34526	3.57454e-14	3.43038e-13	up	DLK2
ENSG00000171488	5.73952	2.52093	0.0017428	0.00526233	up	LRRC8C
ENSG00000171522	2.06676	1.04737	1.753e-05	7.19832e-05	up	PTGER4
ENSG00000171631	0.459894	-1.12063	2.71527e-22	4.50685e-21	down	P2RY6
ENSG00000171659	0.0316393	-4.98214	0.00207147	0.00616682	down	GPR34
ENSG00000171729	2.35939	1.23842	1.84859e-10	1.30214e-09	up	TMEM51
ENSG00000171772	0.382744	-1.38555	0.0155608	0.0380701	down	SYCE1
ENSG00000171903	6.61473	2.72568	1.74596e-09	1.12894e-08	up	CYP4F11
ENSG00000171914	4.85527	2.27955	4.67418e-94	9.3021e-92	up	TLN2
ENSG00000171931	0.426066	-1.23085	0.000683411	0.00222408	down	FBXW10
ENSG00000172349	0.0113791	-6.45747	1.4515e-06	6.8219e-06	down	IL16
ENSG00000172350	12.5951	3.65479	0.000557715	0.00184179	up	ABCG4
ENSG00000172478	0.177733	-2.49222	5.56724e-26	1.14975e-24	down	C2orf54
ENSG00000172508	2.04541	1.03239	0.0151405	0.0371803	up	CARNS1
ENSG00000172572	0.305671	-1.70995	3.47753e-173	3.80635e-170	down	PDE3A
ENSG00000172575	0.127847	-2.96751	0.000170094	0.000609419	down	RASGRP1
ENSG00000172602	2.58014	1.36745	1.62089e-08	9.5299e-08	up	RND1
ENSG00000172671	2.2362	1.16105	1.18422e-07	6.33149e-07	up	ZFAND4
ENSG00000172731	2.06352	1.04511	2.05562e-21	3.19147e-20	up	LRRC20
ENSG00000172748	0.484799	-1.04454	0.00453984	0.0126584	down	ZNF596
ENSG00000172771	2.76487	1.46721	0.00603693	0.0163964	up	EFCAB12
ENSG00000172893	2.21006	1.14409	5.84743e-119	2.45119e-116	up	DHCR7
ENSG00000172985	3.08826	1.62679	8.28468e-25	1.5801e-23	up	SH3RF3
ENSG00000173210	2.69075	1.42801	1.85545e-12	1.57095e-11	up	ABLIM3
ENSG00000173391	0.191672	-2.38329	2.03363e-233	4.45185e-230	down	OLR1
ENSG00000173432	0.241515	-2.04981	2.07506e-07	1.0827e-06	down	SAA1
ENSG00000173614	2.12806	1.08954	7.10752e-19	9.38555e-18	up	NMNAT1
ENSG00000173641	0.476173	-1.07044	6.71175e-70	7.42892e-68	down	HSPB7
ENSG00000173805	2.7678	1.46874	3.92021e-23	6.79894e-22	up	HAP1
ENSG00000173825	3.11296	1.63829	2.84216e-07	1.46052e-06	up	TIGD3
ENSG00000173868	10.8985	3.44605	2.15188e-08	1.24622e-07	up	PHOSPHO1
ENSG00000173890	2.03197	1.02288	0.0128057	0.0320623	up	GPR160
ENSG00000173918	0.128577	-2.9593	2.9518e-102	7.17979e-100	down	C1QTNF1
ENSG00000173926	4.47664	2.16242	1.11905e-13	1.03998e-12	up	2022-03-03
ENSG00000173992	2.31773	1.21271	8.72852e-34	2.69122e-32	up	CCS
ENSG00000174007	3.08987	1.62755	2.70435e-20	3.95554e-19	up	CEP19
ENSG00000174059	0.0380472	-4.71606	0.00462368	0.0128666	down	CD34
ENSG00000174137	2.25841	1.17531	8.81944e-09	5.32355e-08	up	FAM53A
ENSG00000174306	2.0934	1.06585	7.44255e-38	2.80906e-36	up	ZHX3
ENSG00000174327	2.15189	1.10561	1.38362e-08	8.18624e-08	up	SLC16A13
ENSG00000174353	0.494556	-1.0158	2.33972e-08	1.35103e-07	down	STAG3L3
ENSG00000174473	0.280145	-1.83575	0.000115219	0.00042328	down	GALNTL6
ENSG00000174516	2.68414	1.42446	7.47727e-32	2.09555e-30	up	PELI3
ENSG00000174705	3.39042	1.76146	4.5864e-65	4.54076e-63	up	SH3PXD2B
ENSG00000174804	2.98779	1.57908	1.12311e-11	8.90446e-11	up	FZD4
ENSG00000175040	3.03835	1.60329	7.93633e-25	1.51513e-23	up	CHST2
ENSG00000175155	6.94598	2.79618	0.000298244	0.00103016	up	YPEL2
ENSG00000175170	3.19555	1.67607	7.24439e-06	3.11567e-05	up	FAM182B
ENSG00000175197	2.14556	1.10135	5.12235e-18	6.43625e-17	up	DDIT3
ENSG00000175274	4.77194	2.25458	7.85536e-12	6.32474e-11	up	TP53I11
ENSG00000175318	5.42734	2.44025	5.36222e-11	3.97915e-10	up	GRAMD2
ENSG00000175344	20.9891	4.39157	0.00307182	0.00885846	up	CHRNA7
ENSG00000175352	3.5009	1.80773	3.86661e-57	3.09675e-55	up	NRIP3
ENSG00000175445	0.272425	-1.87607	0	0	down	LPL
ENSG00000175471	0.493519	-1.01882	3.49273e-13	3.12223e-12	down	MCTP1
ENSG00000175787	0.487599	-1.03623	0.000107384	0.000395973	down	ZNF169
ENSG00000175938	3.0017	1.58578	1.76238e-13	1.6135e-12	up	ORAI3
ENSG00000175984	4.45068	2.15403	0.00277416	0.00808527	up	DENND2C
ENSG00000176170	2.13947	1.09725	1.03408e-56	8.05275e-55	up	SPHK1
ENSG00000176533	2.01512	1.01087	6.13898e-06	2.66527e-05	up	GNG7
ENSG00000176658	6.1648	2.62405	3.36827e-08	1.91409e-07	up	MYO1D
ENSG00000176732	2.01256	1.00903	0.00242804	0.00714414	up	PFN4
ENSG00000176749	2.47866	1.30956	1.67e-11	1.30255e-10	up	CDK5R1
ENSG00000176771	0.483254	-1.04915	7.8009e-06	3.34043e-05	down	NCKAP5
ENSG00000176907	0.245181	-2.02808	9.33049e-234	2.29787e-230	down	C8orf4
ENSG00000177000	2.11803	1.08272	4.42406e-27	9.74975e-26	up	MTHFR
ENSG00000177076	4.61053	2.20493	1.75928e-07	9.2455e-07	up	ACER2
ENSG00000177138	0.362428	-1.46423	0.00204264	0.0060939	down	FAM9B
ENSG00000177599	4.13784	2.04888	0.0209806	0.0497784	up	ZNF491
ENSG00000177628	2.8411	1.50645	1.65282e-94	3.32284e-92	up	GBA
ENSG00000178127	0.408117	-1.29294	7.66753e-05	0.0002889	down	NDUFV2
ENSG00000178201	0.342995	-1.54374	0.0145512	0.0359167	down	VN1R1
ENSG00000178301	2.30957	1.20763	0.000135339	0.000492054	up	AQP11
ENSG00000178440	0.248115	-2.01092	0.00160771	0.00488737	down	LINC00843
ENSG00000178585	2.43264	1.28252	1.66822e-11	1.30167e-10	up	CTNNBIP1
ENSG00000178752	2.22785	1.15565	6.12005e-27	1.3353e-25	up	ERFE
ENSG00000178821	2.45382	1.29503	2.09373e-06	9.63351e-06	up	TMEM52
ENSG00000178977	4.53129	2.17992	2.8161e-09	1.77772e-08	up	LINC00324
ENSG00000179104	2.2396	1.16324	1.97165e-11	1.52814e-10	up	TMTC2
ENSG00000179163	2.04417	1.03152	5.39118e-11	3.99763e-10	up	FUCA1
ENSG00000179218	2.20809	1.1428	1.05976e-194	1.49139e-191	up	CALR
ENSG00000179292	5.92513	2.56685	3.07288e-29	7.44672e-28	up	TMEM151A
ENSG00000179314	65.8311	6.0407	2.45439e-06	1.11962e-05	up	WSCD1
ENSG00000179362	0.124223	-3.009	0.000870431	0.00278035	down	HMGN2P46
ENSG00000179399	2.68219	1.42341	2.40871e-05	9.70477e-05	up	GPC5
ENSG00000179431	0.467908	-1.0957	7.62827e-30	1.92682e-28	down	FJX1
ENSG00000179603	22.0385	4.46196	0.00362591	0.010304	up	GRM8
ENSG00000179611	2.06804	1.04826	2.8948e-13	2.60307e-12	up	DGKZP1
ENSG00000179818	0.499876	-1.00036	2.16833e-22	3.60815e-21	down	PCBP1-AS1
ENSG00000179841	0.478837	-1.06239	5.17795e-06	2.2741e-05	down	AKAP5
ENSG00000179862	0.342194	-1.54711	2.29142e-27	5.13018e-26	down	CITED4
ENSG00000179869	0.209262	-2.25662	1.52987e-38	6.00427e-37	down	ABCA13
ENSG00000180155	6.07447	2.60276	7.03013e-08	3.85493e-07	up	LYNX1
ENSG00000180178	0.453896	-1.13957	0.000305872	0.00105355	down	FAR2P1
ENSG00000180447	0.38302	-1.38451	1.71727e-59	1.46466e-57	down	GAS1
ENSG00000180525	0.0489673	-4.35204	0.0164435	0.0399963	down	PRR26
ENSG00000180537	0.455616	-1.13411	1.03781e-80	1.51459e-78	down	RNF182
ENSG00000180667	0.46089	-1.11751	1.82813e-48	1.035e-46	down	YOD1
ENSG00000180720	15.217	3.92761	0.012834	0.0321291	up	CHRM4
ENSG00000180769	3.11689	1.64011	0.00196393	0.00587599	up	WDFY3-AS2
ENSG00000180834	5.17866	2.37258	2.86862e-15	2.95749e-14	up	MAP6D1
ENSG00000180846	0.0614324	-4.02486	0.00948731	0.024614	down	CSNK1G2-AS1
ENSG00000180953	0.476601	-1.06915	0.00302508	0.00874286	down	ST20
ENSG00000180998	4.51859	2.17587	0.00016954	0.000607764	up	GPR137C
ENSG00000181029	2.40483	1.26593	0.017581	0.0424227	up	TRAPPC5
ENSG00000181035	3.30603	1.7251	5.02164e-24	9.16926e-23	up	SLC25A42
ENSG00000181126	0.323143	-1.62976	0.000790678	0.00254833	down	HLA-V
ENSG00000181143	0.480853	-1.05633	1.78022e-42	8.27214e-41	down	MUC16
ENSG00000181191	2.76669	1.46816	3.08194e-12	2.55449e-11	up	PJA1
ENSG00000181350	2.94013	1.55588	7.42145e-18	9.23673e-17	up	LRRC75A
ENSG00000181418	0.433588	-1.2056	3.81362e-08	2.1566e-07	down	DDN
ENSG00000181472	0.405199	-1.3033	7.43109e-32	2.08558e-30	down	ZBTB2
ENSG00000181481	2.08668	1.06121	4.23731e-21	6.50183e-20	up	RNF135
ENSG00000181649	2.36278	1.24049	7.78407e-87	1.35718e-84	up	PHLDA2
ENSG00000181744	2.14449	1.10063	5.63811e-13	4.98797e-12	up	C3orf58
ENSG00000181800	0.0496784	-4.33124	0.00389774	0.0109972	down	CELF2-AS1
ENSG00000181819	0.436966	-1.19441	0.00446447	0.0124641	down	KCTD9P2
ENSG00000181826	2.54027	1.34498	2.57696e-07	1.33083e-06	up	RELL1
ENSG00000182054	3.9402	1.97827	2.55058e-124	1.14208e-121	up	IDH2
ENSG00000182134	2.35029	1.23284	6.56714e-29	1.57022e-27	up	TDRKH
ENSG00000182154	2.12566	1.08791	1.59551e-46	8.49587e-45	up	MRPL41
ENSG00000182310	0.373835	-1.41953	0.000333148	0.00113992	down	SPACA6
ENSG00000182379	2.92149	1.5467	1.94862e-52	1.3193e-50	up	NXPH4
ENSG00000182463	0.367606	-1.44377	2.34034e-18	3.01369e-17	down	TSHZ2
ENSG00000182580	20.7977	4.37835	0.0129858	0.0324512	up	EPHB3
ENSG00000182752	0.229054	-2.12624	6.10636e-31	1.6413e-29	down	PAPPA
ENSG00000182759	2.73886	1.45357	1.35179e-06	6.38528e-06	up	MAFA
ENSG00000183018	0.477711	-1.06579	2.19087e-15	2.28142e-14	down	SPNS2
ENSG00000183087	2.0712	1.05047	7.2831e-21	1.10293e-19	up	GAS6
ENSG00000183155	2.10039	1.07065	6.80678e-30	1.72374e-28	up	RABIF
ENSG00000183186	2.03555	1.02542	0.00183191	0.0055069	up	C2CD4C
ENSG00000183196	6.54939	2.71136	0.00397804	0.0112061	up	CHST6
ENSG00000183208	2.05039	1.0359	7.68568e-08	4.19458e-07	up	GDPGP1
ENSG00000183484	3.24523	1.69832	0.00166613	0.00504863	up	GPR132
ENSG00000183508	5.1344	2.3602	1.15096e-16	1.31533e-15	up	FAM46C
ENSG00000183578	4.82288	2.2699	0.00861091	0.0225422	up	TNFAIP8L3
ENSG00000183598	0.197647	-2.339	0.000660298	0.0021517	down	HIST2H3D
ENSG00000183615	2.24605	1.16739	0.00108293	0.00340016	up	FAM167B
ENSG00000183628	2.74477	1.45668	6.64547e-36	2.31323e-34	up	DGCR6
ENSG00000183722	2.5933	1.37479	1.23725e-21	1.95324e-20	up	LHFP
ENSG00000183762	2.01749	1.01256	1.46692e-05	6.07553e-05	up	KREMEN1
ENSG00000183929	0.362007	-1.46591	2.65861e-20	3.89442e-19	down	DUSP5P1
ENSG00000184060	70.3031	6.13552	7.23072e-06	3.11115e-05	up	ADAP2
ENSG00000184068	2.2616	1.17734	5.53308e-07	2.75076e-06	up	RP5-821D11.7
ENSG00000184160	2.48922	1.31569	0.00953252	0.0247086	up	ADRA2C
ENSG00000184163	0.458729	-1.12429	0.00540404	0.014837	down	FAM132A
ENSG00000184164	2.37504	1.24795	9.0435e-39	3.58501e-37	up	CRELD2
ENSG00000184227	2.11323	1.07945	6.82685e-07	3.35e-06	up	ACOT1
ENSG00000184232	2.49623	1.31975	1.35994e-19	1.8882e-18	up	OAF
ENSG00000184274	7.49383	2.9057	0.0152232	0.0373509	up	LINC00315
ENSG00000184470	0.438802	-1.18836	3.96022e-98	8.4809e-96	down	TXNRD2
ENSG00000184489	3.16662	1.66294	7.81628e-13	6.82306e-12	up	PTP4A3
ENSG00000184508	2.0586	1.04167	3.35659e-08	1.90801e-07	up	HDDC3
ENSG00000184545	0.470995	-1.08622	3.30759e-16	3.64514e-15	down	DUSP8
ENSG00000184574	2.8007	1.48579	9.54648e-08	5.16007e-07	up	LPAR5
ENSG00000184602	2.1177	1.0825	2.59313e-18	3.324e-17	up	SNN
ENSG00000184678	0.374182	-1.41819	4.88281e-17	5.75021e-16	down	HIST2H2BE
ENSG00000184811	0.435426	-1.1995	1.12302e-15	1.19663e-14	down	TUSC5
ENSG00000184840	2.04148	1.02962	3.14254e-73	3.82187e-71	up	TMED9
ENSG00000184867	2.1731	1.11976	2.25086e-05	9.10605e-05	up	ARMCX2
ENSG00000184925	0.410567	-1.28431	1.66766e-05	6.86507e-05	down	LCN12
ENSG00000184939	2.02048	1.0147	6.59298e-28	1.50515e-26	up	ZFP90
ENSG00000184979	2.23407	1.15968	2.19661e-19	2.99914e-18	up	USP18
ENSG00000185015	3.69421	1.88526	4.62196e-08	2.59288e-07	up	CA13
ENSG00000185065	0.457694	-1.12754	0.00426933	0.0119583	down	AC000068.5
ENSG00000185215	0.423793	-1.23857	2.84662e-220	5.60841e-217	down	TNFAIP2
ENSG00000185250	2.30564	1.20517	0.00088845	0.00283194	up	PPIL6
ENSG00000185261	0.473636	-1.07815	3.84988e-09	2.40718e-08	down	KIAA0825
ENSG00000185291	0.499752	-1.00072	7.31478e-11	5.36345e-10	down	IL3RA
ENSG00000185305	2.57996	1.36735	5.7279e-11	4.23615e-10	up	ARL15
ENSG00000185338	7.86952	2.97628	6.16518e-12	4.99656e-11	up	SOCS1
ENSG00000185361	0.275853	-1.85803	1.02143e-15	1.09134e-14	down	TNFAIP8L1
ENSG00000185437	2.28793	1.19404	9.86682e-05	0.000366094	up	SH3BGR
ENSG00000185507	2.66823	1.41588	1.63892e-41	7.27252e-40	up	IRF7
ENSG00000185567	2.34527	1.22975	2.07852e-138	1.321e-135	up	AHNAK2
ENSG00000185669	6.32344	2.66071	1.73941e-05	7.14701e-05	up	SNAI3
ENSG00000185813	2.50176	1.32294	1.99759e-56	1.54339e-54	up	PCYT2
ENSG00000185829	0.425119	-1.23406	1.67356e-07	8.81147e-07	down	ARL17A
ENSG00000185864	0.467465	-1.09707	2.04486e-06	9.41743e-06	down	NPIPB4
ENSG00000185875	2.17693	1.12229	1.743e-29	4.27653e-28	up	THNSL1
ENSG00000185880	2.74968	1.45926	1.42291e-21	2.23202e-20	up	TRIM69
ENSG00000186318	2.31626	1.2118	1.61671e-70	1.85188e-68	up	BACE1
ENSG00000186326	4.72497	2.24031	0.00996505	0.0257113	up	RGS9BP
ENSG00000186472	2.15624	1.10852	1.8646e-15	1.94785e-14	up	PCLO
ENSG00000186480	3.10003	1.63228	1.76155e-247	4.95801e-244	up	INSIG1
ENSG00000186487	0.227717	-2.13468	1.23561e-26	2.66638e-25	down	MYT1L
ENSG00000186577	3.23057	1.69179	8.85792e-63	8.31042e-61	up	C6orf1
ENSG00000186642	2.08937	1.06306	0.000578424	0.00190602	up	PDE2A
ENSG00000186665	2.16501	1.11437	4.21084e-08	2.37306e-07	up	C17orf58
ENSG00000186868	2.40043	1.2633	1.85391e-15	1.9377e-14	up	MAPT
ENSG00000186897	6.39667	2.67732	1.07518e-09	7.1132e-09	up	C1QL4
ENSG00000187097	2.19288	1.13283	7.66983e-21	1.15883e-19	up	ENTPD5
ENSG00000187098	0.446348	-1.16376	6.90963e-47	3.72968e-45	down	MITF
ENSG00000187210	4.3974	2.13665	2.4175e-17	2.90602e-16	up	GCNT1
ENSG00000187260	0.387887	-1.36629	0.000363614	0.00123558	down	WDR86
ENSG00000187266	2.06867	1.04871	2.66108e-10	1.85391e-09	up	EPOR
ENSG00000187554	5.98113	2.58042	0.00175328	0.0052891	up	TLR5
ENSG00000187678	3.65506	1.8699	1.02027e-19	1.42866e-18	up	SPRY4
ENSG00000187730	6.68108	2.74008	0.000848243	0.0027152	up	GABRD
ENSG00000187792	2.41051	1.26934	1.25132e-16	1.4267e-15	up	ZNF70
ENSG00000187800	2.35268	1.23431	2.99108e-34	9.47432e-33	up	PEAR1
ENSG00000187867	3.84283	1.94217	0.000492293	0.00164059	up	PALM3
ENSG00000187908	5.92461	2.56672	0.0133962	0.033367	up	DMBT1
ENSG00000187951	0.456337	-1.13183	1.26522e-48	7.18369e-47	down	ARHGAP11B
ENSG00000188015	0.426599	-1.22905	0.00321825	0.00925501	down	S100A3
ENSG00000188033	3.38195	1.75786	0.00185429	0.00556909	up	ZNF490
ENSG00000188042	2.80493	1.48797	2.24713e-15	2.33754e-14	up	ARL4C
ENSG00000188263	0.28833	-1.79421	6.91369e-07	3.38839e-06	down	IL17REL
ENSG00000188322	13.716	3.77778	3.51259e-07	1.78686e-06	up	SBK1
ENSG00000188559	3.34794	1.74327	3.43727e-49	2.01551e-47	up	RALGAPA2
ENSG00000188610	0.416722	-1.26284	1.40081e-21	2.20086e-20	down	FAM72B
ENSG00000188707	0.326964	-1.6128	7.42312e-35	2.4375e-33	down	ZBED6CL
ENSG00000188761	0.278739	-1.84301	0.000163103	0.000585863	down	BCL2L15
ENSG00000188763	3.44078	1.78273	3.00294e-27	6.67012e-26	up	FZD9
ENSG00000188818	0.476464	-1.06956	3.45506e-52	2.33122e-50	down	ZDHHC11
ENSG00000188997	2.56755	1.36039	2.18358e-16	2.43744e-15	up	KCTD21
ENSG00000189060	0.454918	-1.13632	7.4478e-29	1.77432e-27	down	H1F0
ENSG00000189077	2.04351	1.03105	3.38292e-18	4.30279e-17	up	TMEM120A
ENSG00000189195	6.4699	2.69374	0.0125779	0.0315749	up	BTBD8
ENSG00000189337	2.41686	1.27313	6.62567e-08	3.6443e-07	up	KAZN
ENSG00000189350	0.443259	-1.17378	1.80359e-12	1.52967e-11	down	FAM179A
ENSG00000196118	5.50029	2.45951	1.00169e-05	4.24232e-05	up	CCDC189
ENSG00000196177	2.73515	1.45162	1.89914e-18	2.46488e-17	up	ACADSB
ENSG00000196196	0.427046	-1.22754	0.00044799	0.0015044	down	HRCT1
ENSG00000196208	2.6604	1.41164	7.00593e-21	1.06178e-19	up	GREB1
ENSG00000196302	0.0607955	-4.03989	0.0163212	0.0397332	down	RP11-497H16.5
ENSG00000196338	0.460947	-1.11733	1.51539e-06	7.10694e-06	down	NLGN3
ENSG00000196407	2.2428	1.1653	0.00398887	0.0112334	up	THEM5
ENSG00000196421	0.316605	-1.65924	2.83176e-21	4.3758e-20	down	LINC00176
ENSG00000196466	2.18337	1.12656	0.000974206	0.00308087	up	ZNF799
ENSG00000196507	0.25319	-1.98171	0.000591054	0.00194406	down	TCEAL3
ENSG00000196562	3.53065	1.81993	4.94822e-26	1.02946e-24	up	SULF2
ENSG00000196569	0.301142	-1.73149	0.00213411	0.00633609	down	LAMA2
ENSG00000196604	0.271544	-1.88074	0.00225998	0.00668561	down	POTEF
ENSG00000196605	2.40963	1.26881	0.000123214	0.000450634	up	ZNF846
ENSG00000196628	0.198414	-2.33341	0.00222847	0.00659933	down	TCF4
ENSG00000196632	0.29567	-1.75794	0.00728551	0.0194366	down	WNK3
ENSG00000196743	2.85222	1.51209	2.48028e-44	1.20957e-42	up	GM2A
ENSG00000196747	0.426561	-1.22918	0.0156738	0.0383275	down	HIST1H2AI
ENSG00000196843	3.59164	1.84464	4.19159e-12	3.44095e-11	up	ARID5A
ENSG00000196951	21.0798	4.39779	0.0159885	0.0390002	up	SCOC-AS1
ENSG00000197019	3.8743	1.95394	3.94796e-42	1.79637e-40	up	SERTAD1
ENSG00000197106	6.74358	2.75351	8.3536e-05	0.000313551	up	SLC6A17
ENSG00000197140	0.211287	-2.24272	0.0053811	0.0147761	down	ADAM32
ENSG00000197181	0.458399	-1.12532	0.00202235	0.00603611	down	PIWIL2
ENSG00000197329	2.48799	1.31498	3.36593e-14	3.23491e-13	up	PELI1
ENSG00000197332	7.34857	2.87746	0.0183552	0.0440964	up	CTC-499B15.5
ENSG00000197380	11.0826	3.47023	0.0117662	0.0297699	up	DACT3
ENSG00000197385	0.494473	-1.01604	5.88081e-16	6.37315e-15	down	ZNF860
ENSG00000197429	2.32515	1.21732	1.82366e-23	3.21951e-22	up	IPP
ENSG00000197444	3.42728	1.77707	0.00823318	0.021654	up	OGDHL
ENSG00000197536	0.426892	-1.22806	1.40078e-06	6.60243e-06	down	C5orf56
ENSG00000197568	2.1309	1.09146	4.17295e-17	4.93194e-16	up	HHLA3
ENSG00000197594	2.29758	1.20011	2.18073e-29	5.31741e-28	up	ENPP1
ENSG00000197837	0.370021	-1.43432	0.000319341	0.00109553	down	HIST4H4
ENSG00000197852	2.08322	1.05881	1.20462e-29	3.01568e-28	up	FAM212B
ENSG00000197872	99.9186	6.64268	4.75012e-07	2.37651e-06	up	FAM49A
ENSG00000197903	0.495338	-1.01351	3.39166e-24	6.28031e-23	down	HIST1H2BK
ENSG00000197933	2.05534	1.03938	0.000548202	0.0018125	up	ZNF823
ENSG00000197943	7.07143	2.822	6.27473e-22	1.01735e-20	up	PLCG2
ENSG00000197948	2.46148	1.29953	3.82192e-17	4.53066e-16	up	FCHSD1
ENSG00000197959	2.26843	1.1817	5.11123e-11	3.80005e-10	up	DNM3
ENSG00000197980	0.394139	-1.34322	0.00279966	0.00815478	down	LEKR1
ENSG00000198018	2.06649	1.04718	8.66605e-16	9.30455e-15	up	ENTPD7
ENSG00000198108	6.25542	2.64511	1.35189e-10	9.64684e-10	up	CHSY3
ENSG00000198324	2.1988	1.13671	1.60927e-16	1.81073e-15	up	FAM109A
ENSG00000198342	2.33221	1.2217	0.0126543	0.0317355	up	ZNF442
ENSG00000198416	2.70973	1.43815	0.0161371	0.0393238	up	ZNF658B
ENSG00000198455	0.44801	-1.1584	6.69039e-57	5.29374e-55	down	ZXDB
ENSG00000198468	2.24747	1.1683	4.40074e-09	2.73168e-08	up	FLVCR1-AS1
ENSG00000198478	3.07781	1.6219	1.08501e-05	4.57847e-05	up	SH3BGRL2
ENSG00000198624	12.2354	3.61299	2.77885e-06	1.26062e-05	up	CCDC69
ENSG00000198626	0.462746	-1.11171	3.86875e-07	1.95742e-06	down	RYR2
ENSG00000198668	2.10945	1.07686	2.11696e-98	4.63426e-96	up	CALM1
ENSG00000198715	2.26696	1.18076	1.82052e-38	7.1308e-37	up	GLMP
ENSG00000198729	3.14312	1.6522	0.000392923	0.00133059	up	PPP1R14C
ENSG00000198758	0.431489	-1.2126	3.23755e-07	1.65292e-06	down	EPS8L3
ENSG00000198774	0.299487	-1.73944	4.61557e-09	2.86052e-08	down	RASSF9
ENSG00000198794	3.05081	1.60919	2.85384e-07	1.46575e-06	up	SCAMP5
ENSG00000198795	2.75501	1.46206	0.00300275	0.00868341	up	ZNF521
ENSG00000198855	2.79258	1.4816	5.76446e-29	1.38671e-27	up	FICD
ENSG00000198933	0.488733	-1.03288	0.00970949	0.025121	down	TBKBP1
ENSG00000198951	2.21168	1.14514	9.77701e-36	3.3735e-34	up	NAGA
ENSG00000200095	0.119925	-3.0598	0.00960036	0.0248615	down	RNU6-181P
ENSG00000203392	0.311064	-1.68472	0.0112263	0.0286132	down	CTD-2026K11.6
ENSG00000203635	0.338362	-1.56336	0.00561185	0.015347	down	AC144450.2
ENSG00000203668	0.404359	-1.30629	1.16384e-111	4.09463e-109	down	CHML
ENSG00000203706	0.387312	-1.36843	0.00207824	0.00618325	down	SERTAD4-AS1
ENSG00000203724	2.37562	1.2483	2.80817e-07	1.44418e-06	up	C1orf53
ENSG00000203778	3.94919	1.98156	2.8601e-20	4.17715e-19	up	FAM229B
ENSG00000203797	5.5706	2.47783	0.0137698	0.0341765	up	DDO
ENSG00000203814	0.354233	-1.49723	2.58056e-07	1.33234e-06	down	HIST2H2BF
ENSG00000204052	6.11296	2.61187	1.25912e-05	5.26023e-05	up	LRRC73
ENSG00000204103	4.14498	2.05136	2.48899e-06	1.13461e-05	up	MAFB
ENSG00000204149	0.455569	-1.13426	9.02186e-26	1.83684e-24	down	AGAP6
ENSG00000204173	3.2169	1.68567	0.0153688	0.0376658	up	LRRC37A5P
ENSG00000204323	0.283882	-1.81664	0.00942888	0.0244748	down	SMIM5
ENSG00000204366	0.433746	-1.20508	1.44582e-15	1.52574e-14	down	ZBTB12
ENSG00000204386	2.58944	1.37264	1.50538e-106	4.11931e-104	up	NEU1
ENSG00000204388	3.38958	1.7611	3.41554e-98	7.39484e-96	up	HSPA1B
ENSG00000204389	2.34989	1.2326	1.20625e-45	6.17284e-44	up	HSPA1A
ENSG00000204390	0.395284	-1.33904	0.00296825	0.00858997	down	HSPA1L
ENSG00000204520	2.38313	1.25286	4.14655e-41	1.80343e-39	up	MICA
ENSG00000204528	0.35329	-1.50108	4.37484e-09	2.71645e-08	down	PSORS1C3
ENSG00000204529	0.433961	-1.20436	6.11764e-12	4.96007e-11	down	GUCY2EP
ENSG00000204536	2.14651	1.102	4.08447e-22	6.70044e-21	up	CCHCR1
ENSG00000204624	4.59356	2.19961	1.28647e-07	6.84289e-07	up	DISP3
ENSG00000204934	3.22479	1.6892	7.09505e-13	6.22658e-12	up	ATP6V0E2-AS1
ENSG00000204947	2.11711	1.08209	1.78692e-07	9.38573e-07	up	ZNF425
ENSG00000204950	44.0825	5.46213	0.000207403	0.00073283	up	LRRC10B
ENSG00000204956	0.242582	-2.04345	0.00333054	0.00953894	down	PCDHGA1
ENSG00000205209	0.324661	-1.623	0.00231132	0.00682619	down	SCGB2B2
ENSG00000205221	0.2213	-2.17592	3.01403e-16	3.32861e-15	down	VIT
ENSG00000205309	2.44375	1.2891	1.43964e-06	6.77103e-06	up	NT5M
ENSG00000205559	2.24524	1.16687	0.0147334	0.0363255	up	CHKB-AS1
ENSG00000205583	0.475581	-1.07224	0.000487359	0.00162662	down	STAG3L1
ENSG00000205683	4.31356	2.10888	0.0172195	0.0416268	up	DPF3
ENSG00000205740	0.41955	-1.25309	0.000624382	0.00204515	down	RP11-363N22.3
ENSG00000205795	4.84905	2.2777	0.00956342	0.0247789	up	CYS1
ENSG00000205885	0.458246	-1.1258	4.98745e-16	5.42888e-15	down	C1RL-AS1
ENSG00000206043	0.0299074	-5.06335	0.00155535	0.00473918	down	C18orf63
ENSG00000206417	0.192311	-2.37849	0.000305494	0.00105243	down	H1FX-AS1
ENSG00000206878	0.413818	-1.27293	0.00393853	0.0111059	down	SNORA51
ENSG00000207110	0.215271	-2.21578	0.00334757	0.00958214	down	RNU1-106P
ENSG00000207864	0.12693	-2.9779	0.0155133	0.0379821	down	MIR27B
ENSG00000208028	4.13676	2.0485	0.00741314	0.0197423	up	MIR616
ENSG00000211445	0.357371	-1.48451	3.62149e-07	1.83988e-06	down	GPX3
ENSG00000211584	2.32567	1.21765	7.95375e-87	1.3746e-84	up	SLC48A1
ENSG00000212127	0.42233	-1.24356	0.0154086	0.0377494	down	TAS2R14
ENSG00000212694	0.316632	-1.65912	1.29975e-14	1.28359e-13	down	LINC01089
ENSG00000213213	2.03284	1.0235	1.50747e-05	6.23297e-05	up	CCDC183
ENSG00000213412	0.317974	-1.65302	0.00324336	0.00931769	down	HNRNPA1P33
ENSG00000213434	28.3915	4.82739	0.00307124	0.00885808	up	VTI1BP2
ENSG00000213865	0.488694	-1.033	0.000691188	0.00224642	down	C8orf44
ENSG00000213931	2.12923	1.09033	9.72747e-13	8.4168e-12	up	HBE1
ENSG00000213937	2.93326	1.55251	0.00335664	0.0096053	up	CLDN9
ENSG00000214076	5.3621	2.4228	2.6443e-07	1.36311e-06	up	CPSF1P1
ENSG00000214562	4.71596	2.23755	2.88624e-07	1.48124e-06	up	NUTM2D
ENSG00000214595	2.26449	1.17918	3.42988e-24	6.34513e-23	up	EML6
ENSG00000214796	5.2451	2.39097	1.7992e-08	1.04875e-07	up	RP11-480I12.5
ENSG00000214870	8.18892	3.03367	0.011052	0.0282237	up	AC004540.5
ENSG00000214954	0.344665	-1.53673	0.0121414	0.0305934	down	LRRC69
ENSG00000215039	3.93349	1.97581	2.32855e-05	9.40104e-05	up	CD27-AS1
ENSG00000215196	0.219241	-2.18941	5.32187e-30	1.36171e-28	down	AC091878.1
ENSG00000215210	0.173957	-2.5232	0.0111016	0.0283321	down	RBMXP2
ENSG00000215386	0.444007	-1.17134	6.11725e-05	0.00023357	down	MIR99AHG
ENSG00000215417	0.402697	-1.31223	2.09571e-07	1.09232e-06	down	MIR17HG
ENSG00000215447	2.72529	1.44641	2.11632e-39	8.72297e-38	up	BX322557.10
ENSG00000215784	0.416454	-1.26377	2.74207e-09	1.73265e-08	down	FAM72D
ENSG00000216990	0.0494728	-4.33722	0.00369629	0.0104874	down	HSPD1P10
ENSG00000217930	0.48129	-1.05502	1.31325e-05	5.46802e-05	down	PAM16
ENSG00000218416	0.222762	-2.16643	0.000686827	0.00223372	down	PP14571
ENSG00000218418	0.463676	-1.10881	0.00115319	0.0036035	down	RP11-296E7.1
ENSG00000219481	2.16989	1.11762	1.69957e-102	4.18562e-100	up	NBPF1
ENSG00000221890	6.25214	2.64435	1.61147e-129	8.35505e-127	up	NPTXR
ENSG00000221944	0.441512	-1.17948	1.60902e-06	7.51207e-06	down	TIGD1
ENSG00000221955	2.07417	1.05254	0.00206319	0.00614589	up	SLC12A8
ENSG00000221963	0.386468	-1.37158	0.0176967	0.0426965	down	APOL6
ENSG00000222033	2.93415	1.55294	0.0142622	0.0352653	up	LINC01124
ENSG00000222937	0.375012	-1.41499	0.0103836	0.02667	down	SNORD63
ENSG00000223478	2.41103	1.26965	4.06182e-05	0.000158845	up	RP11-545E17.3
ENSG00000223519	0.296892	-1.75199	2.37627e-05	9.58194e-05	down	KIF28P
ENSG00000223573	2.17098	1.11835	9.39097e-44	4.4908e-42	up	TINCR
ENSG00000223764	0.417663	-1.25959	8.80534e-09	5.31667e-08	down	RP11-54O7.3
ENSG00000223768	2.44022	1.28701	2.18783e-23	3.84519e-22	up	LINC00205
ENSG00000223786	0.111526	-3.16455	0.00608804	0.016517	down	RP11-554D15.1
ENSG00000223802	2.26462	1.17927	0.00843101	0.0221182	up	CERS1
ENSG00000224020	0.240658	-2.05494	0.00483169	0.0133971	down	MIR181A2HG
ENSG00000224138	0.374454	-1.41714	1.79426e-05	7.34783e-05	down	AC000123.4
ENSG00000224177	0.4747	-1.07491	3.14052e-05	0.000124671	down	LINC00570
ENSG00000224189	2.27967	1.18882	0.0203828	0.048512	up	HAGLR
ENSG00000224209	3.51912	1.81522	0.0136709	0.0339737	up	LINC00466
ENSG00000224321	0.496886	-1.00901	2.86718e-11	2.18781e-10	down	RPL12P14
ENSG00000224397	2.06459	1.04585	0.00160247	0.0048737	up	LINC01272
ENSG00000224621	0.211736	-2.23966	9.9503e-05	0.000368914	down	RP11-276H7.3
ENSG00000224786	26.5729	4.73189	0.00411133	0.0115551	up	CETN4P
ENSG00000224858	0.287182	-1.79996	0.0112382	0.0286325	down	RPL29P11
ENSG00000225138	2.09664	1.06808	1.13456e-51	7.52627e-50	up	CTD-2228K2.7
ENSG00000225173	6.78535	2.76242	0.00110217	0.00345393	up	XXbac-BPG308K3.5
ENSG00000225218	0.204835	-2.28747	1.86354e-12	1.57713e-11	down	AP001628.6
ENSG00000225518	2.91969	1.54582	1.2886e-05	5.37199e-05	up	RP11-396C23.2
ENSG00000225526	0.28423	-1.81487	2.5489e-06	1.16085e-05	down	MKRN2OS
ENSG00000225663	2.8941	1.53311	2.09864e-29	5.12359e-28	up	MCRIP1
ENSG00000225981	0.291841	-1.77674	0.00519596	0.0143196	down	AC102953.4
ENSG00000226258	0.358398	-1.48036	0.0148216	0.0365064	down	GRM7-AS3
ENSG00000226287	3.99445	1.998	1.6301e-08	9.58123e-08	up	TMEM191A
ENSG00000226363	2.48304	1.31211	0.00550392	0.0150776	up	HAGLROS
ENSG00000226738	4.61432	2.20612	0.000891947	0.00284217	up	CTA-384D8.31
ENSG00000226803	0.362097	-1.46555	0.000115654	0.000424797	down	RP11-203B9.4
ENSG00000226864	4.70378	2.23382	0.0120272	0.0303445	up	ATE1-AS1
ENSG00000227036	2.1122	1.07875	0.000135674	0.000493	up	LINC00511
ENSG00000227051	19.6877	4.29922	0.0189217	0.0453192	up	C14orf132
ENSG00000227082	0.273346	-1.8712	1.67417e-10	1.18351e-09	down	CH17-437K3.1
ENSG00000227113	0.373262	-1.42174	0.00174743	0.00527468	down	RP11-460N20.4
ENSG00000227292	0.202003	-2.30755	1.42142e-06	6.69012e-06	down	AC009229.5
ENSG00000227467	5.05918	2.3389	1.60609e-08	9.44853e-08	up	LINC01537
ENSG00000227479	0.449778	-1.15271	0.00709233	0.0189686	down	AC124861.1
ENSG00000227533	0.35026	-1.5135	0.0140178	0.034728	down	SLC2A1-AS1
ENSG00000227542	0.309082	-1.69394	0.0110439	0.0282104	down	AC092614.2
ENSG00000227603	2.38944	1.25667	0.00154648	0.00471433	up	RP11-165J3.6
ENSG00000227666	7.5337	2.91336	0.014164	0.0350533	up	CYCSP24
ENSG00000227908	0.17271	-2.53357	1.59966e-07	8.44947e-07	down	FLJ31104
ENSG00000227959	0.376979	-1.40744	4.81938e-05	0.000186876	down	RP11-276H7.2
ENSG00000227992	0.45827	-1.12573	0.00171095	0.00517248	down	AC108463.2
ENSG00000228060	0.3018	-1.72833	0.00255776	0.00750454	down	RP11-69E11.8
ENSG00000228137	0.363291	-1.4608	0.00870641	0.0227649	down	AP001469.7
ENSG00000228393	0.487479	-1.03659	0.000489742	0.00163374	down	LINC01004
ENSG00000228492	0.401318	-1.31718	0.00108924	0.00341669	down	RAB11FIP1P1
ENSG00000228549	4.00119	2.00043	2.64661e-05	0.000106026	up	RP11-108M9.3
ENSG00000228624	0.104327	-3.26082	0.00416579	0.0116949	down	RP3-399L15.3
ENSG00000228696	0.442607	-1.1759	0.000283236	0.000984357	down	ARL17B
ENSG00000228950	0.304478	-1.71559	0.0100389	0.0258645	down	AC023137.2
ENSG00000229124	0.200545	-2.318	0.000413786	0.00139596	down	VIM-AS1
ENSG00000229127	0.340648	-1.55364	0.00188933	0.00566484	down	AC007038.7
ENSG00000229160	0.200648	-2.31726	3.41992e-05	0.000135137	down	AC009229.6
ENSG00000229180	0.475367	-1.07289	1.25853e-16	1.43297e-15	down	GS1-124K5.11
ENSG00000229212	2.20023	1.13765	0.00584486	0.0159274	up	RP11-561C5.4
ENSG00000229512	4.45002	2.15381	0.0151578	0.0372181	up	AC068580.5
ENSG00000229808	0.275442	-1.86018	0.00109441	0.0034318	down	RP11-456P18.2
ENSG00000229944	0.494131	-1.01703	5.04844e-07	2.51936e-06	down	EIF4EP2
ENSG00000229950	0.320792	-1.64029	0.000694871	0.00225801	down	TFAP2A-AS1
ENSG00000230074	3.49312	1.80452	0.0182776	0.0439438	up	RP11-195F19.9
ENSG00000230303	0.204139	-2.29238	0.000364081	0.00123696	down	RP11-213G2.2
ENSG00000230487	2.39713	1.26131	9.05609e-22	1.44355e-20	up	PSMG3-AS1
ENSG00000230583	4.11202	2.03985	0.0159707	0.0389666	up	GTF2IRD1P1
ENSG00000230732	0.398138	-1.32866	0.0110559	0.0282301	down	AC127904.2
ENSG00000231154	0.196105	-2.3503	2.72549e-05	0.000109075	down	MORF4L2-AS1
ENSG00000231160	0.267168	-1.90418	0.0110464	0.0282132	down	KLF3-AS1
ENSG00000231187	0.328255	-1.60711	0.0177582	0.0428293	down	RP11-38L15.3
ENSG00000231429	0.385079	-1.37677	0.0182783	0.0439438	down	RP11-343N15.2
ENSG00000231443	0.43043	-1.21615	0.0121627	0.0306354	down	AC024937.6
ENSG00000231584	2.12375	1.08661	1.7421e-05	7.15656e-05	up	FAHD2CP
ENSG00000231711	0.467286	-1.09762	2.20393e-12	1.85643e-11	down	LINC00899
ENSG00000231993	2.49878	1.32122	0.000428204	0.00144263	up	EP300-AS1
ENSG00000232104	0.240762	-2.05432	0.00579159	0.0157888	down	RFX3-AS1
ENSG00000232324	0.498976	-1.00296	0.0148111	0.0364897	down	AC008440.10
ENSG00000232406	0.236185	-2.08201	0.00141103	0.00433362	down	RP11-234K24.3
ENSG00000232653	5.7869	2.53279	0.00126185	0.00391264	up	GOLGA8N
ENSG00000232810	0.0308677	-5.01776	1.48289e-07	7.85373e-07	down	TNF
ENSG00000232956	0.482928	-1.05012	1.98697e-43	9.45585e-42	down	SNHG15
ENSG00000232973	0.194977	-2.35862	2.9471e-34	9.35004e-33	down	CYP1B1-AS1
ENSG00000233337	0.390368	-1.35709	0.0172935	0.0417903	down	UBE2FP3
ENSG00000233396	3.071	1.61871	0.000153653	0.000553938	up	RP11-458D21.1
ENSG00000233421	5.56063	2.47525	0.00798958	0.0211035	up	RP5-875O13.1
ENSG00000233431	0.116368	-3.10324	0.00891233	0.0232478	down	RP11-63N8.3
ENSG00000233695	0.326502	-1.61484	1.60207e-08	9.42771e-08	down	GAS6-AS1
ENSG00000233818	10.2252	3.35405	0.0152143	0.0373338	up	AP000695.4
ENSG00000234072	0.453297	-1.14147	4.4199e-18	5.57853e-17	down	AC074117.10
ENSG00000234373	0.313473	-1.67359	2.23588e-05	9.05101e-05	down	SNX18P7
ENSG00000234424	0.176043	-2.506	5.26625e-06	2.3103e-05	down	RP11-213G2.1
ENSG00000234614	2.06102	1.04336	0.0150913	0.0370949	up	AL450992.2
ENSG00000234694	0.493238	-1.01964	0.0177063	0.0427145	down	RP1-92O14.3
ENSG00000234753	0.270372	-1.88698	6.68958e-05	0.000254093	down	FOXP4-AS1
ENSG00000234911	4.42	2.14404	0.00649998	0.0175188	up	TEX21P
ENSG00000234936	0.096932	-3.36688	0.00272082	0.00794274	down	AC010883.5
ENSG00000234996	11.1471	3.47859	3.32759e-08	1.89371e-07	up	RP11-480I12.9
ENSG00000235410	0.0471649	-4.40614	0.00311134	0.00896585	down	RP11-397C18.2
ENSG00000235523	0.214369	-2.22183	0.00142116	0.00436085	down	RP11-63P12.7
ENSG00000235530	0.40262	-1.31251	0.00226358	0.00669424	down	AC087294.2
ENSG00000235621	4.15744	2.05569	9.21458e-08	4.99163e-07	up	LINC00494
ENSG00000235806	0.260466	-1.94084	0.00306158	0.00883281	down	RP4-646N3.1
ENSG00000235961	3.6001	1.84804	0.00133159	0.00410885	up	PNMA6A
ENSG00000236017	0.356319	-1.48876	1.12618e-06	5.37891e-06	down	ASMTL-AS1
ENSG00000236194	0.0522435	-4.2586	4.72731e-08	2.65122e-07	down	AC003104.1
ENSG00000236242	0.223413	-2.16222	2.30088e-08	1.32899e-07	down	MYO16-AS1
ENSG00000236255	0.280437	-1.83425	5.06643e-13	4.5004e-12	down	AC009404.2
ENSG00000236526	0.379013	-1.39968	0.000725896	0.00235069	down	RP4-742J24.2
ENSG00000236675	2.71404	1.44044	5.91009e-23	1.01429e-21	up	MTX1P1
ENSG00000236751	0.215988	-2.21098	8.25062e-11	6.02051e-10	down	LINC01186
ENSG00000236829	2.20115	1.13826	0.00947982	0.0245978	up	Z97634.3
ENSG00000236871	0.352421	-1.50463	1.86394e-05	7.62687e-05	down	LINC00106
ENSG00000236896	0.284175	-1.81515	0.00325655	0.00935149	down	RP11-535C21.3
ENSG00000237037	2.28493	1.19215	0.00015644	0.000563674	up	NDUFA6-AS1
ENSG00000237276	2.48886	1.31548	0.0145727	0.0359654	up	ANO7L1
ENSG00000237489	4.42905	2.147	0.00017	0.000609192	up	LINC00959
ENSG00000237499	0.455992	-1.13292	0.00109772	0.00344108	down	RP11-356I2.4
ENSG00000237517	2.11486	1.08056	3.80884e-09	2.38303e-08	up	DGCR5
ENSG00000237522	0.368896	-1.43872	0.00193853	0.00580528	down	NONOP2
ENSG00000237934	0.134861	-2.89045	0.00530942	0.0146037	down	RP11-467D18.2
ENSG00000237977	0.26064	-1.93987	4.0181e-05	0.00015726	down	EIF4HP2
ENSG00000238107	0.413729	-1.27324	0.000100094	0.000371034	down	RP11-495P10.5
ENSG00000238266	0.415659	-1.26653	1.78262e-08	1.04063e-07	down	LINC00707
ENSG00000238273	0.338838	-1.56133	3.82547e-05	0.000150108	down	AC012360.6
ENSG00000239264	0.298367	-1.74484	0.00261765	0.00766314	down	TXNDC5
ENSG00000239467	2.46903	1.30394	0.00665242	0.0179052	up	AC007405.6
ENSG00000239470	0.399954	-1.32209	0.0126004	0.0316129	down	RP11-16F15.2
ENSG00000240270	0.0963817	-3.3751	0.0134274	0.0334319	down	RPL12P37
ENSG00000240399	0.42061	-1.24945	0.000533136	0.00176684	down	RP1-228P16.1
ENSG00000240541	0.337754	-1.56596	0.00857994	0.02247	down	TM4SF1-AS1
ENSG00000240694	3.4074	1.76867	3.20316e-07	1.63664e-06	up	PNMA2
ENSG00000241170	0.238728	-2.06656	2.64986e-11	2.0259e-10	down	RP11-147I3.1
ENSG00000241322	0.378239	-1.40263	0.0114915	0.0291685	down	CDRT1
ENSG00000241839	5.30311	2.40684	4.27113e-39	1.73863e-37	up	PLEKHO2
ENSG00000242265	2.96761	1.5693	0	0	up	PEG10
ENSG00000242338	0.401176	-1.31769	0.0179302	0.0432151	down	BMS1P4
ENSG00000243742	3.34789	1.74325	0.00157004	0.00478025	up	RPLP0P2
ENSG00000243766	0.488298	-1.03417	0.000671848	0.00218825	down	HOTTIP
ENSG00000243902	0.434041	-1.2041	0.0196713	0.0469832	down	ELFN2
ENSG00000244480	0.323516	-1.62809	0.00740606	0.0197288	down	AC005154.7
ENSG00000244515	0.263291	-1.92527	0.0174154	0.0420436	down	KRT18P34
ENSG00000245848	4.81282	2.26688	3.34313e-09	2.09832e-08	up	CEBPA
ENSG00000245888	0.359845	-1.47455	0.0124428	0.0312807	down	FLJ21408
ENSG00000246228	0.409564	-1.28784	2.64881e-06	1.20385e-05	down	CASC8
ENSG00000246308	0.265887	-1.91112	0.00529716	0.0145801	down	RP11-685M7.3
ENSG00000247081	2.60777	1.38282	0.00091885	0.00292081	up	BAALC-AS1
ENSG00000247287	0.175021	-2.5144	1.92927e-20	2.84936e-19	down	RP11-902B17.1
ENSG00000247345	0.163867	-2.6094	0.0179314	0.0432151	down	RP11-266N13.2
ENSG00000247624	0.198258	-2.33455	0.0132017	0.0329198	down	CPEB2-AS1
ENSG00000247735	2.87691	1.52452	0.00021844	0.00077017	up	CTD-2574D22.2
ENSG00000247746	2.03557	1.02544	0.000874317	0.00279186	up	USP51
ENSG00000248019	0.193516	-2.36947	0.0192731	0.0461048	down	FAM13A-AS1
ENSG00000248245	0.21982	-2.18561	0.00040598	0.00137057	down	CTB-49A3.2
ENSG00000248275	0.434366	-1.20302	0.00822791	0.021643	down	TRIM52-AS1
ENSG00000248445	0.140144	-2.83502	0.00722774	0.0193034	down	SEMA6A-AS1
ENSG00000248597	0.2844	-1.81401	5.56379e-07	2.76464e-06	down	RP11-259O2.2
ENSG00000248690	0.454212	-1.13856	0.00335358	0.00959794	down	HAS2-AS1
ENSG00000248693	0.280534	-1.83375	8.27332e-06	3.53045e-05	down	CTD-2023M8.1
ENSG00000249199	0.305832	-1.70919	2.22215e-13	2.01754e-12	down	CTD-2139B15.5
ENSG00000249602	4.27061	2.09444	5.8109e-05	0.00022252	up	RP11-98D18.3
ENSG00000249731	0.329845	-1.60014	0.00899212	0.0234311	down	RP11-259O2.3
ENSG00000249852	0.234021	-2.09529	0.00132438	0.00408916	down	AC145676.2
ENSG00000250027	0.202275	-2.30561	0.0165144	0.040144	down	RP11-563E2.2
ENSG00000250116	0.0448067	-4.48014	0.0099896	0.0257523	down	RP11-417F21.1
ENSG00000250133	0.481926	-1.05312	3.46292e-06	1.55484e-05	down	HOXC-AS2
ENSG00000250305	3.37847	1.75637	1.11968e-13	1.04007e-12	up	KIAA1456
ENSG00000250337	0.485318	-1.043	1.61125e-22	2.69252e-21	down	LINC01021
ENSG00000250451	0.414893	-1.26919	4.97868e-05	0.000192673	down	HOXC-AS1
ENSG00000250645	0.284827	-1.81184	1.73425e-08	1.01406e-07	down	CTD-2228K2.1
ENSG00000250822	0.289938	-1.78619	0.00068466	0.00222741	down	CTD-2139B15.4
ENSG00000250848	0.165183	-2.59786	8.05515e-08	4.38647e-07	down	CTD-2083E4.5
ENSG00000251095	0.429668	-1.21871	2.54798e-05	0.000102303	down	RP11-115D19.1
ENSG00000251138	0.276443	-1.85495	6.28675e-06	2.72583e-05	down	RP11-81H3.2
ENSG00000251151	0.472819	-1.08064	9.47552e-05	0.000352572	down	HOXC-AS3
ENSG00000251155	0.406095	-1.30011	0.0155766	0.0381041	down	SEPT14P4
ENSG00000251161	0.131597	-2.92581	0.0173684	0.0419404	down	RP11-540O11.1
ENSG00000251442	0.200952	-2.31508	0.0141003	0.0349131	down	LINC01094
ENSG00000251537	0.311819	-1.68122	0.00505	0.0139564	down	RP11-385D13.1
ENSG00000251550	0.223893	-2.15912	0.017515	0.042279	down	RP11-501C14.7
ENSG00000253217	0.184027	-2.44201	1.16347e-10	8.35073e-10	down	KB-1991G8.1
ENSG00000253264	0.155262	-2.68722	0.00493692	0.0136669	down	PCAT2
ENSG00000253309	0.167016	-2.58194	0.00875858	0.0228892	down	SERPINE3
ENSG00000253476	0.430047	-1.21743	0.00192567	0.00576853	down	RP11-395I14.2
ENSG00000253483	4.84222	2.27567	0.00249007	0.00731466	up	CTC-756D1.1
ENSG00000253598	0.250505	-1.99709	0.000141258	0.00051178	down	SLC10A5
ENSG00000253716	0.443173	-1.17406	4.13919e-06	1.84086e-05	down	MINCR
ENSG00000253854	0.40552	-1.30215	2.40113e-05	9.67624e-05	down	RP11-10N23.2
ENSG00000253958	5.1232	2.35705	6.47879e-14	6.12207e-13	up	CLDN23
ENSG00000254166	0.445554	-1.16633	1.47535e-15	1.55607e-14	down	CASC19
ENSG00000254290	0.401287	-1.31729	0.000966405	0.00305865	down	RP11-150O12.3
ENSG00000254363	0.42244	-1.24318	0.00532525	0.0146391	down	CTB-131B5.5
ENSG00000254428	0.361418	-1.46826	0.00010354	0.000382657	down	RP11-110I1.11
ENSG00000254433	0.203415	-2.29751	0.00239134	0.00704879	down	RP11-677I18.3
ENSG00000254473	2.90124	1.53667	0.00483198	0.0133971	up	RP11-522I20.3
ENSG00000254531	2.30401	1.20414	0.00586923	0.0159894	up	FLJ20021
ENSG00000254726	0.481146	-1.05545	6.33009e-09	3.87195e-08	down	MEX3A
ENSG00000254827	2.77169	1.47077	0.00206086	0.00613988	up	SLC22A18AS
ENSG00000254837	2.56093	1.35667	2.42625e-12	2.03239e-11	up	AP001372.2
ENSG00000254854	13.6399	3.76976	0.0188198	0.0451024	up	CTD-2523D13.2
ENSG00000254995	0.0694119	-3.84867	0.0173418	0.0418917	down	STX16-NPEPL1
ENSG00000255092	0.156015	-2.68025	3.6152e-06	1.61953e-05	down	RP11-58K22.4
ENSG00000255150	0.469645	-1.09036	0.000403084	0.00136219	down	EID3
ENSG00000255248	0.282532	-1.82351	8.20876e-50	5.02264e-48	down	MIR100HG
ENSG00000255250	0.188267	-2.40915	0.00408876	0.0114982	down	CTD-2005H7.2
ENSG00000255279	0.0318118	-4.9743	0.00238725	0.00703779	down	RP11-375D13.4
ENSG00000255389	0.216756	-2.20586	0.0140288	0.034745	down	C6orf3
ENSG00000255693	0.177961	-2.49037	0.00388568	0.0109679	down	RP11-766N7.3
ENSG00000256069	0.154489	-2.69443	0.000395006	0.00133741	down	A2MP1
ENSG00000256304	0.300868	-1.7328	0.0072622	0.0193796	down	CCDC150P1
ENSG00000256591	0.271298	-1.88205	0.00892323	0.0232701	down	RP11-286N22.8
ENSG00000256810	0.235449	-2.08651	0.000137693	0.000499692	down	RP11-76C10.2
ENSG00000256967	0.481256	-1.05512	0.00689822	0.0185036	down	RP11-273B20.1
ENSG00000257151	0.434942	-1.2011	0.00631936	0.0170694	down	PWAR6
ENSG00000257183	0.0647764	-3.94839	0.0134377	0.0334532	down	RP11-274M17.3
ENSG00000257270	0.423918	-1.23814	0.00420752	0.0118002	down	RP11-521B24.5
ENSG00000257354	0.265627	-1.91252	2.28768e-08	1.32253e-07	down	RP11-631N16.2
ENSG00000257433	3.37424	1.75456	0.0149954	0.0368883	up	RP1-197B17.3
ENSG00000257497	0.258609	-1.95116	0.00101943	0.00321203	down	RP11-585P4.5
ENSG00000257671	0.349027	-1.51859	8.45178e-05	0.000316934	down	RP3-416H24.1
ENSG00000257842	0.277425	-1.84983	0.00156164	0.00475613	down	NOVA1-AS1
ENSG00000257964	0.186532	-2.42251	0.0184764	0.044355	down	RP11-133N21.10
ENSG00000258441	0.295429	-1.75912	1.90669e-11	1.48013e-10	down	LINC00641
ENSG00000258701	2.05542	1.03944	1.07321e-05	4.52966e-05	up	LINC00638
ENSG00000258725	0.251424	-1.99181	0.0077176	0.0204784	down	PRC1-AS1
ENSG00000259291	2.44247	1.28834	0.00796744	0.0210591	up	RP11-617F23.1
ENSG00000259354	0.208491	-2.26195	0.000129477	0.000472223	down	RP11-519G16.3
ENSG00000259408	0.339073	-1.56033	0.00560236	0.0153238	down	RP11-3D4.3
ENSG00000259425	0.131707	-2.9246	0.0149367	0.0367578	down	RP11-566K19.5
ENSG00000259605	0.2437	-2.03682	0.000253883	0.000887824	down	AC074212.5
ENSG00000259621	0.115027	-3.11996	0.00960849	0.0248793	down	RP11-654A16.1
ENSG00000259732	0.181583	-2.4613	2.32502e-06	1.06331e-05	down	RP11-59H7.3
ENSG00000259768	2.36695	1.24303	9.69047e-23	1.64022e-21	up	RP5-991G20.1
ENSG00000259863	3.14322	1.65224	2.09601e-06	9.64174e-06	up	SH3RF3-AS1
ENSG00000260293	0.464645	-1.1058	1.53207e-06	7.17664e-06	down	RP11-715J22.6
ENSG00000260458	0.403673	-1.30874	3.39505e-40	1.42621e-38	down	KCNJ18
ENSG00000260630	2.35695	1.23692	0.000286285	0.000993901	up	SNAI3-AS1
ENSG00000260698	0.19272	-2.37542	0.0117164	0.0296554	down	RP11-439E19.9
ENSG00000260822	2.2624	1.17786	2.84744e-12	2.3681e-11	up	GS1-358P8.4
ENSG00000260852	0.388696	-1.36329	1.73764e-30	4.57075e-29	down	FBXL19-AS1
ENSG00000260855	0.339906	-1.55679	1.22688e-06	5.83075e-06	down	RP11-439E19.10
ENSG00000260912	2.87803	1.52508	0.00610946	0.0165637	up	RP11-363E7.4
ENSG00000260924	0.490368	-1.02806	2.97191e-05	0.000118312	down	LINC01311
ENSG00000261167	0.407073	-1.29664	5.87881e-05	0.000224945	down	RP11-517B11.7
ENSG00000261220	0.404008	-1.30755	0.00163357	0.00495835	down	RP11-629O1.2
ENSG00000261227	0.402494	-1.31296	9.47253e-05	0.000352527	down	AC140912.1
ENSG00000261324	0.318825	-1.64916	6.7838e-06	2.92845e-05	down	RP11-174G6.5
ENSG00000261326	0.361768	-1.46686	6.78516e-13	5.95993e-12	down	LINC01355
ENSG00000261353	0.428747	-1.2218	0.0103665	0.026632	down	CTA-14H9.5
ENSG00000261428	0.373556	-1.4206	0.00411671	0.0115669	down	RP11-16P6.1
ENSG00000261490	0.396436	-1.33484	0.00134262	0.004139	down	RP11-448G15.3
ENSG00000261578	0.361348	-1.46854	8.42074e-16	9.0461e-15	down	RP11-21L23.2
ENSG00000261744	0.434087	-1.20394	0.00820746	0.021595	down	RP11-21B21.4
ENSG00000261821	0.438995	-1.18772	1.7881e-05	7.32872e-05	down	CTD-2311M21.3
ENSG00000261888	0.250152	-1.99912	4.53799e-14	4.32338e-13	down	AC144831.1
ENSG00000261924	0.288358	-1.79407	8.56286e-05	0.000320489	down	CTD-2561B21.5
ENSG00000262228	0.139337	-2.84335	6.78527e-05	0.000257479	down	RP11-676J12.4
ENSG00000262251	0.3157	-1.66337	2.24716e-08	1.30025e-07	down	RP11-199F11.2
ENSG00000262454	0.355966	-1.49019	1.12895e-06	5.38823e-06	down	MIR193BHG
ENSG00000262468	2.72836	1.44803	3.28243e-14	3.1562e-13	up	LINC01569
ENSG00000262583	5.33007	2.41415	4.8765e-05	0.000189016	up	RP11-77K12.5
ENSG00000262877	0.471323	-1.08521	1.9113e-09	1.2306e-08	down	RP11-1055B8.4
ENSG00000263004	4.39481	2.1358	2.72159e-05	0.000108941	up	RP11-166P13.3
ENSG00000263006	2.87657	1.52435	0.00409679	0.0115159	up	ROCK1P1
ENSG00000263513	0.400566	-1.31989	2.82276e-07	1.4513e-06	down	FAM72C
ENSG00000263528	0.457257	-1.12892	1.23614e-29	3.09065e-28	down	IKBKE
ENSG00000263597	0.402312	-1.31361	0.00186682	0.00560245	down	MIR3936
ENSG00000263834	0.175641	-2.5093	8.58717e-12	6.86625e-11	down	MIR4635
ENSG00000263847	0.431485	-1.21262	0.0113778	0.0289235	down	RP11-143J12.3
ENSG00000264582	0.275819	-1.85821	0.000549785	0.00181743	down	RN7SL326P
ENSG00000264985	0.476039	-1.07085	2.82839e-05	0.000113009	down	RP11-449L23.2
ENSG00000265055	4.90777	2.29507	0.0166805	0.0405028	up	AC145343.2
ENSG00000265185	17.9922	4.1693	0.00595275	0.0161946	up	SNORD3B-1
ENSG00000265194	0.378737	-1.40073	0.0136916	0.0340168	down	RP11-70L8.4
ENSG00000265415	0.473225	-1.0794	1.20401e-11	9.52286e-11	down	CTD-2510F5.4
ENSG00000265683	0.461922	-1.11428	0.00685936	0.0184194	down	RP11-173M1.5
ENSG00000265763	2.60242	1.37986	1.28552e-15	1.36462e-14	up	ZNF488
ENSG00000265806	0.378887	-1.40016	0.00136748	0.00421036	down	MIR4292
ENSG00000265972	3.2257	1.68961	1.95054e-117	7.68591e-115	up	TXNIP
ENSG00000266094	2.33527	1.22359	1.64083e-08	9.63855e-08	up	RASSF5
ENSG00000266235	0.289334	-1.78919	0.000192576	0.000683504	down	MIR3176
ENSG00000266401	0.190872	-2.38932	0.0123334	0.0310296	down	RP11-874J12.4
ENSG00000266651	0.473923	-1.07728	0.0149005	0.0366871	down	RP11-138I1.3
ENSG00000267147	4.66375	2.22149	3.98303e-06	1.77502e-05	up	CTC-548K16.1
ENSG00000267152	0.417078	-1.26161	0.00499062	0.0138	down	CTD-2528L19.6
ENSG00000267169	2.14351	1.09997	4.66285e-05	0.00018102	up	CTB-55O6.12
ENSG00000267278	4.07868	2.0281	1.00092e-10	7.23941e-10	up	MAP3K14-AS1
ENSG00000267280	2.16612	1.11512	0.00291233	0.00844374	up	TBX2-AS1
ENSG00000267288	0.463075	-1.11068	0.00112629	0.00352617	down	RP13-890H12.2
ENSG00000267304	0.0336203	-4.89452	0.00050209	0.00167098	down	AC004637.1
ENSG00000267325	0.228703	-2.12845	0.0151971	0.0373007	down	LINC01415
ENSG00000267481	0.331399	-1.59336	0.00207199	0.00616745	down	CTC-559E9.5
ENSG00000267530	0.460426	-1.11896	4.94146e-18	6.21507e-17	down	AC006273.5
ENSG00000267565	0.278292	-1.84533	0.000208198	0.000735507	down	CTC-559E9.8
ENSG00000267871	0.35175	-1.50738	0.0127525	0.0319413	down	CTC-444N24.6
ENSG00000268104	0.499192	-1.00233	0.012899	0.032263	down	SLC6A14
ENSG00000268388	0.461431	-1.11581	3.99891e-61	3.58121e-59	down	FENDRR
ENSG00000268536	0.0533936	-4.22719	0.0199263	0.0475403	down	AC005523.3
ENSG00000268621	2.61753	1.38821	1.29921e-37	4.81146e-36	up	AC006262.5
ENSG00000268798	0.0962321	-3.37734	0.0131126	0.0327424	down	CTB-25B13.5
ENSG00000269038	0.1804	-2.47073	0.00124905	0.00387663	down	AP001462.6
ENSG00000269439	0.434369	-1.20301	8.10503e-09	4.90585e-08	down	CTD-3131K8.2
ENSG00000269974	0.277361	-1.85016	0.00301644	0.00872044	down	RP11-932O9.10
ENSG00000270019	2.34475	1.22943	0.00673908	0.0181211	up	RP11-141B14.1
ENSG00000270093	0.0978017	-3.354	0.016446	0.0399975	down	AP000473.8
ENSG00000270127	0.497821	-1.0063	0.0187749	0.0450058	down	RP11-526I2.5
ENSG00000270133	0.340605	-1.55383	6.94017e-05	0.000262801	down	CTC-303L1.2
ENSG00000270179	13.5612	3.76141	0.00364334	0.010349	up	RP11-159N11.4
ENSG00000270223	0.456688	-1.13072	0.00110457	0.00346037	down	RP13-36G14.4
ENSG00000270871	0.410005	-1.28629	3.21689e-08	1.83283e-07	down	AC015849.19
ENSG00000270896	7.30719	2.86932	0.00204687	0.00610467	up	XXbac-BPG170G13.31
ENSG00000271009	0.207952	-2.26568	0.00092174	0.00292858	down	RP11-346C20.3
ENSG00000271265	0.250015	-1.99991	0.0186479	0.0447341	down	RP11-230C9.4
ENSG00000271430	0.434882	-1.2013	3.73093e-07	1.89207e-06	down	RP3-368A4.5
ENSG00000271447	4.40284	2.13843	2.03763e-25	4.06742e-24	up	MMP28
ENSG00000271533	0.396309	-1.3353	3.38089e-12	2.79523e-11	down	RP3-368A4.6
ENSG00000271551	0.2118	-2.23922	0.00026263	0.000916137	down	RP11-230C9.2
ENSG00000271584	32.1523	5.00685	0.00184107	0.00553179	up	RP11-89C3.4
ENSG00000271590	0.275642	-1.85913	0.0167516	0.0406454	down	RP11-181E10.3
ENSG00000271664	0.193553	-2.3692	0.000636945	0.00208353	down	RP4-800G7.3
ENSG00000271788	0.355354	-1.49267	0.000906529	0.0028849	down	CTD-2201E18.5
ENSG00000271825	0.241421	-2.05038	0.000688796	0.00223901	down	RP11-337N6.2
ENSG00000271870	0.349733	-1.51567	4.86279e-05	0.000188522	down	RP11-97C16.1
ENSG00000271971	0.333228	-1.58542	0.000658232	0.00214568	down	CTD-2006H14.2
ENSG00000271996	0.314863	-1.66721	1.07446e-06	5.14311e-06	down	RP11-337N6.1
ENSG00000272006	0.0580955	-4.10543	0.00816108	0.0214865	down	RP11-583F2.6
ENSG00000272079	3.25258	1.70158	0.000255068	0.00089181	up	LA16c-380H5.5
ENSG00000272142	3.38293	1.75827	1.24862e-05	5.22076e-05	up	RP11-428J1.5
ENSG00000272168	0.227085	-2.1387	0.0166149	0.0403583	down	CASC15
ENSG00000272221	0.459309	-1.12246	0.00351698	0.0100248	down	XXbac-BPG181B23.7
ENSG00000272275	0.0531847	-4.23285	0.0205789	0.0489195	down	RP11-791G15.2
ENSG00000272473	0.363275	-1.46087	0.00399796	0.0112574	down	AC006273.4
ENSG00000272720	0.480242	-1.05817	0.000584946	0.00192526	down	CTA-228A9.3
ENSG00000272800	0.0384158	-4.70216	0.00521063	0.014358	down	RP11-438L19.1
ENSG00000272849	0.35515	-1.4935	5.06573e-06	2.2268e-05	down	RP11-347I19.8
ENSG00000272888	0.453955	-1.13938	1.12942e-21	1.79017e-20	down	LINC01578
ENSG00000272910	0.0609772	-4.03559	0.0107869	0.0276219	down	RP11-15L13.4
ENSG00000272918	0.378972	-1.39984	0.0171263	0.0414309	down	CTB-152G17.6
ENSG00000272994	0.42359	-1.23926	9.8998e-06	4.19634e-05	down	RP11-332H14.2
ENSG00000273027	2.04009	1.02863	0.0197094	0.0470613	up	LL21NC02-1C16.1
ENSG00000273036	0.341572	-1.54974	0.0123024	0.0309594	down	FAM95C
ENSG00000273038	0.437167	-1.19374	0.0104972	0.0269433	down	RP11-479G22.8
ENSG00000273058	0.254571	-1.97386	0.000350086	0.00119353	down	RP11-385F5.5
ENSG00000273107	0.232641	-2.10382	0.019211	0.0459673	down	RP11-165A20.3
ENSG00000273143	3.66888	1.87534	0.00609791	0.0165347	up	RP11-525A16.4
ENSG00000273181	0.0362247	-4.78688	0.00609607	0.016532	down	RP11-778D9.13
ENSG00000273301	0.241665	-2.04892	5.00783e-108	1.4726e-105	down	RP11-314B1.2
ENSG00000273478	0.378079	-1.40324	0.00446245	0.0124602	down	RP11-465N4.5
ENSG00000273729	0.310461	-1.68751	0.00748562	0.0199084	down	RP11-7F17.8
ENSG00000273760	0.243572	-2.03758	9.53444e-193	1.25232e-189	down	CH17-360D5.3
ENSG00000273820	3.52976	1.81957	0.00575571	0.015696	up	USP27X
ENSG00000273983	0.44914	-1.15476	4.16992e-05	0.000162814	down	HIST1H3G
ENSG00000274180	3.09783	1.63126	2.44503e-18	3.14438e-17	up	NATD1
ENSG00000274253	0.196479	-2.34755	0.0180938	0.0435547	down	RP11-566K19.6
ENSG00000274356	0.383313	-1.3834	0.0001694	0.000607372	down	RP11-216L13.21
ENSG00000274370	0.338174	-1.56416	0.000366511	0.00124457	down	AC144831.3
ENSG00000274615	0.250518	-1.99701	0.00602766	0.0163735	down	CH17-258A22.4
ENSG00000274641	0.402412	-1.31325	0.000776944	0.00250611	down	HIST1H2BO
ENSG00000274750	0.260449	-1.94093	0.000231654	0.000814717	down	HIST1H3E
ENSG00000275325	0.22854	-2.12948	1.17862e-08	7.04442e-08	down	PDCD6IPP1
ENSG00000275329	2.62332	1.39139	0.0125834	0.031578	up	RP11-83N9.6
ENSG00000275395	6.18543	2.62887	5.58487e-13	4.94308e-12	up	FCGBP
ENSG00000275793	2.52602	1.33687	2.53765e-06	1.15626e-05	up	RIMBP3
ENSG00000275910	0.183008	-2.45002	0.017744	0.0428003	down	RP11-680G24.6
ENSG00000276122	0.430321	-1.21651	0.0165763	0.0402796	down	RP11-143E21.3
ENSG00000276180	0.395682	-1.33759	6.15642e-08	3.39759e-07	down	HIST1H4I
ENSG00000276317	0.235001	-2.08926	0.000121317	0.000444272	down	RP11-93B14.10
ENSG00000276334	0.489845	-1.0296	0.00139024	0.00427374	down	AL133243.1
ENSG00000276850	0.294103	-1.76561	8.6373e-111	2.98548e-108	down	CH17-360D5.2
ENSG00000276931	0.0533936	-4.22719	0.0199263	0.0475403	down	RP11-161M6.6
ENSG00000277144	0.0297887	-5.06909	0.000235243	0.000826601	down	RP11-59H7.4
ENSG00000277290	0.23374	-2.09702	0.017873	0.0430955	down	RP11-326C3.16
ENSG00000277363	2.90543	1.53875	4.40183e-08	2.47502e-07	up	SRCIN1
ENSG00000277443	0.446745	-1.16248	1.93838e-32	5.61616e-31	down	MARCKS
ENSG00000277449	0.335575	-1.57529	5.86683e-09	3.60313e-08	down	CEBPB-AS1
ENSG00000277496	0.166656	-2.58505	2.45446e-13	2.22029e-12	down	RP11-93B14.9
ENSG00000277639	6.71689	2.74779	0.00042221	0.00142292	up	RP11-467J12.4
ENSG00000277758	2.25205	1.17124	5.19888e-05	0.000200525	up	ABC7-42404400C24.1
ENSG00000277840	0.217584	-2.20036	0.0122192	0.0307737	down	RP11-103B5.4
ENSG00000278022	0.0758396	-3.72091	0.00693247	0.0185828	down	RP11-35O15.2
ENSG00000278175	0.365827	-1.45077	0.0147933	0.0364505	down	GLIDR
ENSG00000278558	3.49941	1.80711	0.0205091	0.0487713	up	TMEM191B
ENSG00000278829	0.258546	-1.95151	0.00516924	0.0142559	down	RP11-358B23.7
ENSG00000278888	0.35224	-1.50537	0.00846926	0.0222008	down	AC090154.1
ENSG00000278905	0.461499	-1.1156	0.00222457	0.00658974	down	RP11-65F13.3
ENSG00000278989	0.445667	-1.16596	7.48936e-05	0.000282511	down	RP11-762L8.6
ENSG00000279058	0.450122	-1.15161	0.00540595	0.0148402	down	AGAP14
ENSG00000279089	0.464002	-1.1078	0.00948988	0.0246175	down	RP11-481C4.2
ENSG00000279128	0.248321	-2.00972	0.000930569	0.00295399	down	RP11-76C10.4
ENSG00000279159	0.330237	-1.59843	0.008016	0.0211647	down	RP3-394A18.1
ENSG00000279179	26.4974	4.72778	0.00457293	0.0127416	up	RP11-131M11.3
ENSG00000279265	0.34497	-1.53546	0.00765136	0.0203218	down	AC000123.3
ENSG00000279289	0.2284	-2.13037	0.000733049	0.00237307	down	RP3-331H24.6
ENSG00000279312	0.350842	-1.51111	4.71651e-11	3.52521e-10	down	RP3-331H24.7
ENSG00000279407	0.429586	-1.21898	4.8832e-10	3.31411e-09	down	AC007191.4
ENSG00000279415	5.66824	2.5029	0.0056846	0.0155208	up	RP11-1102P22.1
ENSG00000279425	0.317486	-1.65524	0.000141813	0.000513604	down	CTD-2017D11.2
ENSG00000279649	0.458054	-1.12641	0.0149077	0.0367002	down	RP11-96D1.8
ENSG00000279692	0.208623	-2.26103	0.0157215	0.0384157	down	RP11-1055B8.1
ENSG00000279693	0.0335841	-4.89608	0.00341264	0.00975139	down	RP11-71L14.3
ENSG00000279696	0.411264	-1.28186	0.0053483	0.0147004	down	RP11-178H8.7
ENSG00000279806	0.322725	-1.63162	0.000313022	0.0010761	down	RP11-58O9.2
ENSG00000279873	0.193479	-2.36975	1.47512e-10	1.0492e-09	down	LINC01126
ENSG00000279900	0.352893	-1.5027	0.00104635	0.00329475	down	RP11-113K21.6
ENSG00000279968	7.01781	2.81102	0.0204259	0.0486028	up	GVQW2
ENSG00000279993	0.464603	-1.10593	0.00759295	0.0201776	down	RP11-76C10.3
ENSG00000280011	0.0481902	-4.37512	0.015731	0.0384292	down	RP4-671O14.7
ENSG00000280046	0.353284	-1.5011	0.00983853	0.0254315	down	RP11-1099M24.6
ENSG00000280054	8.69321	3.11989	0.000245234	0.000859867	up	RP1-197B17.7
ENSG00000280063	0.33402	-1.582	7.30555e-12	5.88928e-11	down	RP11-295D4.3
ENSG00000280109	0.478954	-1.06204	1.68847e-07	8.88521e-07	down	PLAC4
ENSG00000280152	0.349611	-1.51618	0.00028954	0.00100379	down	RP11-331F4.5
ENSG00000280193	0.411291	-1.28177	0.00184131	0.00553179	down	RP13-923O23.7
ENSG00000280213	0.324376	-1.62426	3.63696e-07	1.84726e-06	down	UCKL1-AS1
ENSG00000280219	0.276579	-1.85424	1.17672e-05	4.94321e-05	down	RP11-752L20.3
ENSG00000280269	0.0384009	-4.70272	0.00625041	0.016904	down	AP000577.2
ENSG00000280276	0.143616	-2.79971	2.78323e-10	1.93422e-09	down	RP11-314C9.1
ENSG00000280303	0.327712	-1.6095	0.00274194	0.00799967	down	ERICD
ENSG00000280383	0.343265	-1.54261	5.81324e-08	3.22354e-07	down	CTA-941F9.10
ENSG00000280385	0.401192	-1.31764	1.04273e-06	5.00218e-06	down	AP000648.5
ENSG00000280424	0.297855	-1.74732	0.000347288	0.00118419	down	CITF22-92A6.2
ENSG00000280594	0.471562	-1.08448	0.0200486	0.0478033	down	AP000432.1
ENSG00000280828	0.245652	-2.02531	0.00107861	0.00338711	down	RP11-274B21.1
ENSG00000280987	0.378628	-1.40115	8.35376e-12	6.6932e-11	down	MATR3
ENSG00000281026	0.273223	-1.87185	8.22781e-05	0.000309064	down	N4BP2L2-IT2
ENSG00000281189	11.3208	3.5009	0.00936999	0.0243353	up	GHET1
ENSG00000281344	0.335281	-1.57656	6.24123e-15	6.30589e-14	down	HELLPAR
ENSG00000281398	0.460398	-1.11905	1.15217e-18	1.50731e-17	down	SNHG4
ENSG00000281468	0.250188	-1.99891	0.0210335	0.0498919	down	CTC-459F4.9
ENSG00000281584	0.0964846	-3.37356	0.0134728	0.0335366	down	AC024060.1
ENSG00000283341	0.436958	-1.19443	6.17461e-06	2.68015e-05	down	RP11-472I20.4
ENSG00000283445	0.358352	-1.48055	4.21405e-32	1.19633e-30	down	RP11-63G10.4
