# Supplementary material for: Polydatin Inhibits Hepatocellular Carcinoma Cell Proliferation and Sensitizes Doxorubicin and Cisplatin through Targeting Cell Mitotic Machinery
Source: Cells. 2023 Jan 4;12(2):222. doi: 10.3390/cells12020222 (PMC9856937; doi:10.3390/cells12020222)
Supplement: Supplementary file 1 [file cells-12-00222-s001.zip › Table S5.xlsx]

## Sheet: LIHC overlap PD DEGs
GeneId	GeneName	Description	LIHC_Tumor_vs_Normal	PD_treatment
ENSG00000011426	ANLN	actin-binding protein anillin isoform 1 [Homo sapiens]	Up	Down
ENSG00000017483	SLC38A5	sodium-coupled neutral amino acid transporter 5 [Homo sapiens]	Up	Down
ENSG00000019186	CYP24A1	1,25-dihydroxyvitamin D(3) 24-hydroxylase, mitochondrial isoform 1 precursor [Homo sapiens]	Up	Down
ENSG00000026036	RTEL1-TNFRSF6B	hCG22751, isoform CRA_e [Homo sapiens]	Up	Down
ENSG00000046774	MAGEC2	melanoma antigen family C, 2, isoform CRA_b [Homo sapiens]	Up	Down
ENSG00000049192	ADAMTS6	A disintegrin and metalloproteinase with thrombospondin motifs 6 preproprotein [Homo sapiens]	Up	Down
ENSG00000053108	FSTL4	follistatin-related protein 4 precursor [Homo sapiens]	Up	Down
ENSG00000066279	ASPM	abnormal spindle-like microcephaly-associated protein isoform 1 [Homo sapiens]	Up	Down
ENSG00000069188	SDK2	protein sidekick-2 precursor [Homo sapiens]	Up	Down
ENSG00000069696	DRD4	PREDICTED: D(4) dopamine receptor, partial [Pan troglodytes]	Up	Down
ENSG00000072571	HMMR	PREDICTED: hyaluronan mediated motility receptor isoform X1 [Pan paniscus]	Up	Down
ENSG00000073067	CYP2W1	cytochrome P450 2W1 precursor [Homo sapiens]	Up	Down
ENSG00000074803	SLC12A1	solute carrier family 12 member 1 isoform A [Homo sapiens]	Up	Down
ENSG00000082497	SERTAD4	PREDICTED: SERTA domain-containing protein 4 isoform X1 [Cercocebus atys]	Up	Down
ENSG00000085276	MECOM	PREDICTED: MDS1 and EVI1 complex locus protein EVI1 isoform X5 [Homo sapiens]	Up	Down
ENSG00000086717	PPEF1	serine/threonine-protein phosphatase with EF-hands 1 isoform 1 [Homo sapiens]	Up	Down
ENSG00000087586	AURKA	PREDICTED: aurora kinase A isoform X1 [Colobus angolensis palliatus]	Up	Down
ENSG00000088992	TESC	PREDICTED: calcineurin B homologous protein 3 isoform X1 [Pan paniscus]	Up	Down
ENSG00000101104	PABPC1L	polyadenylate-binding protein 1-like [Homo sapiens]	Up	Down
ENSG00000101115	SALL4	sal-like protein 4 [Homo sapiens]	Up	Down
ENSG00000101306	MYLK2	myosin light chain kinase 2, skeletal/cardiac muscle [Homo sapiens]	Up	Down
ENSG00000101333	PLCB4	1-phosphatidylinositol 4,5-bisphosphate phosphodiesterase beta-4 isoform a [Homo sapiens]	Up	Down
ENSG00000105929	ATP6V0A4	V-type proton ATPase 116 kDa subunit a isoform 4 [Homo sapiens]	Up	Down
ENSG00000106113	CRHR2	corticotropin-releasing factor receptor 2 isoform 2 precursor [Homo sapiens]	Up	Down
ENSG00000107159	CA9	carbonic anhydrase 9 precursor [Homo sapiens]	Up	Down
ENSG00000107187	LHX3	PREDICTED: LIM/homeobox protein Lhx3 isoform X2 [Macaca nemestrina]	Up	Down
ENSG00000107984	DKK1	dickkopf-related protein 1 precursor [Homo sapiens]	Up	Down
ENSG00000108602	ALDH3A1	PREDICTED: aldehyde dehydrogenase, dimeric NADP-preferring isoform X1 [Homo sapiens]	Up	Down
ENSG00000109846	CRYAB	PREDICTED: alpha-crystallin B chain [Camelus dromedarius]	Up	Down
ENSG00000112183	RBM24	PREDICTED: RNA-binding protein 24 [Cavia porcellus]	Up	Down
ENSG00000113739	STC2	stanniocalcin-2 precursor [Homo sapiens]	Up	Down
ENSG00000114346	ECT2	protein ECT2 isoform a [Homo sapiens]	Up	Down
ENSG00000114757	PEX5L	PEX5-related protein isoform 1 [Homo sapiens]	Up	Down
ENSG00000115009	CCL20	C-C motif chemokine 20 isoform 1 precursor [Homo sapiens]	Up	Down
ENSG00000115507	OTX1	PREDICTED: homeobox protein OTX1 [Equus przewalskii]	Up	Down
ENSG00000116032	GRIN3B	glutamate receptor ionotropic, NMDA 3B precursor [Homo sapiens]	Up	Down
ENSG00000117148	ACTL8	PREDICTED: actin-like protein 8 isoform X2 [Homo sapiens]	Up	Down
ENSG00000117724	CENPF	centromere protein F [Homo sapiens]	Up	Down
ENSG00000117983	MUC5B	mucin-5B precursor [Homo sapiens]	Up	Down
ENSG00000118193	KIF14	KIAA0042 [Homo sapiens]	Up	Down
ENSG00000121621	KIF18A	kinesin-like protein KIF18A [Homo sapiens]	Up	Down
ENSG00000121895	TMEM156	transmembrane protein 156 isoform 1 [Homo sapiens]	Up	Down
ENSG00000124635	HIST1H2BJ	PREDICTED: histone H2B type 2-F-like isoform X1 [Macaca nemestrina]	Up	Down
ENSG00000124657	OR2B6	olfactory receptor 2B6 [Homo sapiens]	Up	Down
ENSG00000124766	SOX4	PREDICTED: transcription factor SOX-4 [Macaca fascicularis]	Up	Down
ENSG00000125966	MMP24	matrix metalloproteinase 24 variant [Homo sapiens]	Up	Down
ENSG00000127561	SYNGR3	PREDICTED: synaptogyrin-3 [Gorilla gorilla gorilla]	Up	Down
ENSG00000128422	KRT17	unnamed protein product [Homo sapiens]	Up	Down
ENSG00000130822	PNCK	calcium/calmodulin-dependent protein kinase type 1B isoform a [Homo sapiens]	Up	Down
ENSG00000131747	TOP2A	DNA topoisomerase 2-alpha [Homo sapiens]	Up	Down
ENSG00000133710	SPINK5	serine protease inhibitor Kazal-type 5 isoform a precursor [Homo sapiens]	Up	Down
ENSG00000134057	CCNB1	G2/mitotic-specific cyclin-B1 [Homo sapiens]	Up	Down
ENSG00000135477	KRT87P	PREDICTED: keratin, type II cuticular Hb1-like [Rhinopithecus roxellana]	Up	Down
ENSG00000136040	PLXNC1	plexin-C1 precursor [Homo sapiens]	Up	Down
ENSG00000137868	STRA6	stimulated by retinoic acid gene 6 protein homolog isoform d [Homo sapiens]	Up	Down
ENSG00000138778	CENPE	centromere-associated protein E isoform 1 proprotein [Homo sapiens]	Up	Down
ENSG00000139155	SLCO1C1	PREDICTED: solute carrier organic anion transporter family member 1C1 isoform X1 [Pan paniscus]	Up	Down
ENSG00000140015	KCNH5	potassium voltage-gated channel subfamily H member 5 isoform 1 [Homo sapiens]	Up	Down
ENSG00000140451	PIF1	ATP-dependent DNA helicase PIF1 isoform b [Homo sapiens]	Up	Down
ENSG00000145244	CORIN	atrial natriuretic peptide-converting enzyme isoform 1 [Homo sapiens]	Up	Down
ENSG00000147255	IGSF1	KIAA0364 [Homo sapiens]	Up	Down
ENSG00000148677	ANKRD1	PREDICTED: ankyrin repeat domain-containing protein 1 [Elephantulus edwardii]	Up	Down
ENSG00000151632	AKR1C2	aldo-keto reductase family 1 member C2 isoform 1 [Homo sapiens]	Up	Down
ENSG00000154099	DNAAF1	dynein assembly factor 1, axonemal [Homo sapiens]	Up	Down
ENSG00000161905	ALOX15	unnamed protein product [Homo sapiens]	Up	Down
ENSG00000162366	PDZK1IP1	PREDICTED: PDZK1-interacting protein 1 isoform X1 [Aotus nancymaae]	Up	Down
ENSG00000162399	BSND	barttin [Homo sapiens]	Up	Down
ENSG00000163009	C2orf48	uncharacterized protein C2orf48 [Homo sapiens]	Up	Down
ENSG00000163082	SGPP2	sphingosine-1-phosphate phosphatase 2 [Homo sapiens]	Up	Down
ENSG00000164362	TERT	telomerase reverse transcriptase isoform 1 [Homo sapiens]	Up	Down
ENSG00000164663	USP49	ubiquitin carboxyl-terminal hydrolase 49 isoform a [Homo sapiens]	Up	Down
ENSG00000165449	SLC16A9	monocarboxylate transporter 9 [Homo sapiens]	Up	Down
ENSG00000165685	TMEM52B	transmembrane protein 52B isoform 2 precursor [Homo sapiens]	Up	Down
ENSG00000166343	MSS51	zinc finger, MYND-type containing 17 [Homo sapiens]	Up	Down
ENSG00000166851	PLK1	PREDICTED: serine/threonine-protein kinase PLK1 [Pan troglodytes]	Up	Down
ENSG00000168263	KCNV2	potassium voltage-gated channel subfamily V member 2 [Homo sapiens]	Up	Down
ENSG00000168646	AXIN2	axin-2 [Homo sapiens]	Up	Down
ENSG00000170075	GPR37L1	prosaposin receptor GPR37L1 precursor [Homo sapiens]	Up	Down
ENSG00000171931	FBXW10	PREDICTED: F-box/WD repeat-containing protein 10 isoform X7 [Homo sapiens]	Up	Down
ENSG00000173391	OLR1	oxidized low-density lipoprotein receptor 1 isoform 1 [Homo sapiens]	Up	Down
ENSG00000174059	CD34	hematopoietic progenitor cell antigen CD34 isoform a precursor [Homo sapiens]	Up	Down
ENSG00000175445	LPL	lipoprotein lipase precursor [Homo sapiens]	Up	Down
ENSG00000175471	MCTP1	multiple C2 and transmembrane domain-containing protein 1 isoform L [Homo sapiens]	Up	Down
ENSG00000178201	VN1R1	PREDICTED: LOW QUALITY PROTEIN: vomeronasal type-1 receptor 1 [Pan paniscus]	Up	Down
ENSG00000180178	FAR2P1	PREDICTED: fatty acyl-CoA reductase 2-like [Pan troglodytes]	Up	Down
ENSG00000181418	DDN	dendrin [Homo sapiens]	Up	Down
ENSG00000181800	CELF2-AS1	RecName: Full=Putative uncharacterized protein CELF2-AS1; AltName: Full=CELF2 antisense RNA 1; AltName: Full=CELF2 antisense gene protein 1; Flags: Precursor	Up	Down
ENSG00000183598	HIST2H3D	Histone H3c [Culex quinquefasciatus]	Up	Down
ENSG00000183929	DUSP5P1	dual specificity phosphatase 5, isoform CRA_a [Homo sapiens]	Up	Down
ENSG00000184163	FAM132A	adipolin precursor [Homo sapiens]	Up	Down
ENSG00000185291	IL3RA	interleukin 3 receptor alpha subunit [Homo sapiens]	Up	Down
ENSG00000187951	ARHGAP11B	rho GTPase-activating protein 11B [Homo sapiens]	Up	Down
ENSG00000188015	S100A3	S100 calcium binding protein A3, isoform CRA_c [Homo sapiens]	Up	Down
ENSG00000188610	FAM72B	protein FAM72B [Homo sapiens]	Up	Down
ENSG00000188707	ZBED6CL	PREDICTED: ZBED6 C-terminal-like protein isoform X2 [Aotus nancymaae]	Up	Down
ENSG00000188761	BCL2L15	bcl-2-like protein 15 [Homo sapiens]	Up	Down
ENSG00000196196	HRCT1	PREDICTED: histidine-rich carboxyl terminus protein 1 [Gorilla gorilla gorilla]	Up	Down
ENSG00000196421	LINC00176	hCG2021462 [Homo sapiens]	Up	Down
ENSG00000196604	POTEF	POTE ankyrin domain family member F [Homo sapiens]	Up	Down
ENSG00000196747	HIST1H2AI	PREDICTED: histone H2A type 1-like [Cavia porcellus]	Up	Down
ENSG00000197140	ADAM32	RecName: Full=Disintegrin and metalloproteinase domain-containing protein 32; Short=ADAM 32; Flags: Precursor	Up	Down
ENSG00000198626	RYR2	ryanodine receptor 2 [Homo sapiens]	Up	Down
ENSG00000198758	EPS8L3	epidermal growth factor receptor kinase substrate 8-like protein 3 isoform a [Homo sapiens]	Up	Down
ENSG00000198933	TBKBP1	KIAA0775 protein [Homo sapiens]	Up	Down
ENSG00000203668	CHML	rab proteins geranylgeranyltransferase component A 2 [Homo sapiens]	Up	Down
ENSG00000203706	SERTAD4-AS1	PREDICTED: uncharacterized protein LOC101127914 [Gorilla gorilla gorilla]	Up	Down
ENSG00000203814	HIST2H2BF	PREDICTED: histone H2B type 2-F-like isoform 2 [Gorilla gorilla gorilla]	Up	Down
ENSG00000204366	ZBTB12	PREDICTED: zinc finger and BTB domain-containing protein 12 isoform X1 [Homo sapiens]	Up	Down
ENSG00000204528	PSORS1C3	PREDICTED: hereditary hemochromatosis protein-like [Otolemur garnettii]	Up	Down
ENSG00000204529	GUCY2EP	PREDICTED: LOW QUALITY PROTEIN: olfactory guanylyl cyclase GC-D-like [Rhinopithecus roxellana]	Up	Down
ENSG00000204956	PCDHGA1	protocadherin gamma-A1 isoform 1 precursor [Homo sapiens]	Up	Down
ENSG00000205740	RP11-363N22.3	unnamed protein product [Homo sapiens]	Up	Down
ENSG00000206417	H1FX-AS1	PREDICTED: uncharacterized protein LOC103228658 [Chlorocebus sabaeus]	Up	Down
ENSG00000206878	SNORA51	.	Up	Down
ENSG00000207110	RNU1-106P	PREDICTED: DNA repair protein RAD51 homolog 3 [Panthera tigris altaica]	Up	Down
ENSG00000212694	LINC01089	unnamed protein product [Homo sapiens]	Up	Down
ENSG00000213865	C8orf44	putative uncharacterized protein C8orf44 [Homo sapiens]	Up	Down
ENSG00000214954	LRRC69	leucine-rich repeat-containing protein 69 [Homo sapiens]	Up	Down
ENSG00000215417	MIR17HG	RecName: Full=Putative microRNA 17 host gene protein; AltName: Full=Putative microRNA host gene 1 protein	Up	Down
ENSG00000215784	FAM72D	protein FAM72D [Homo sapiens]	Up	Down
ENSG00000221944	TIGD1	tigger transposable element-derived protein 1 [Homo sapiens]	Up	Down
ENSG00000223519	KIF28P	RecName: Full=Kinesin-like protein KIF28P; AltName: Full=Kinesin-like protein 6	Up	Down
ENSG00000224020	MIR181A2HG	.	Up	Down
ENSG00000224321	RPL12P14	PREDICTED: 60S ribosomal protein L12-like [Bubalus bubalis]	Up	Down
ENSG00000225218	AP001628.6	.	Up	Down
ENSG00000225526	MKRN2OS	PREDICTED: MKRN2 opposite strand protein isoform X1 [Pan troglodytes]	Up	Down
ENSG00000225981	AC102953.4	.	Up	Down
ENSG00000227113	RP11-460N20.4	PREDICTED: sulfatase-modifying factor 2 isoform X6 [Mandrillus leucophaeus]	Up	Down
ENSG00000227479	AC124861.1	.	Up	Down
ENSG00000227533	SLC2A1-AS1	hCG1815126, partial [Homo sapiens]	Up	Down
ENSG00000227908	FLJ31104	hCG2038983, partial [Homo sapiens]	Up	Down
ENSG00000227992	AC108463.2	ubiquitin carboxyl-terminal hydrolase isozyme L5 [Danio rerio]	Up	Down
ENSG00000228137	AP001469.7	.	Up	Down
ENSG00000228393	LINC01004	LOC401396 [Homo sapiens]	Up	Down
ENSG00000229950	TFAP2A-AS1	hCG1979341, isoform CRA_a [Homo sapiens]	Up	Down
ENSG00000231154	MORF4L2-AS1	PREDICTED: transmembrane protein 31 isoform X3 [Pan paniscus]	Up	Down
ENSG00000231187	RP11-38L15.3	.	Up	Down
ENSG00000231443	AC024937.6	PREDICTED: serine/threonine-protein phosphatase 4 regulatory subunit 2 [Galeopterus variegatus]	Up	Down
ENSG00000232104	RFX3-AS1	.	Up	Down
ENSG00000232324	AC008440.10	hypothetical protein EGK_07177, partial [Macaca mulatta]	Up	Down
ENSG00000232406	RP11-234K24.3	PREDICTED: basic proline-rich protein-like [Pan troglodytes]	Up	Down
ENSG00000234694	RP1-92O14.3	survivin isoform 2B+32 [Symphalangus syndactylus]	Up	Down
ENSG00000235410	RP11-397C18.2	hCG2045476 [Homo sapiens]	Up	Down
ENSG00000235530	AC087294.2	PREDICTED: uncharacterized protein LOC101149253 [Gorilla gorilla gorilla]	Up	Down
ENSG00000236017	ASMTL-AS1	unnamed protein product [Homo sapiens]	Up	Down
ENSG00000236751	LINC01186	hCG2042766 [Homo sapiens]	Up	Down
ENSG00000236871	LINC00106	PREDICTED: uncharacterized protein LOC105738520 [Nomascus leucogenys]	Up	Down
ENSG00000237934	RP11-467D18.2	.	Up	Down
ENSG00000237977	EIF4HP2	PREDICTED: eukaryotic translation initiation factor 4H [Canis lupus familiaris]	Up	Down
ENSG00000238107	RP11-495P10.5	PREDICTED: uncharacterized protein LOC101143780 [Gorilla gorilla gorilla]	Up	Down
ENSG00000240399	RP1-228P16.1	PREDICTED: 60S ribosomal protein L37-like [Macaca fascicularis]	Up	Down
ENSG00000240541	TM4SF1-AS1	PREDICTED: uncharacterized protein LOC100436494 [Pongo abelii]	Up	Down
ENSG00000241170	RP11-147I3.1	PREDICTED: 60S ribosomal protein L31-like, partial [Macaca mulatta]	Up	Down
ENSG00000241322	CDRT1	CMT1A duplicated region transcript 1 protein isoform a [Homo sapiens]	Up	Down
ENSG00000243766	HOTTIP	hypothetical gene supported by AK093987 [Homo sapiens]	Up	Down
ENSG00000243902	ELFN2	hCG2011219, partial [Homo sapiens]	Up	Down
ENSG00000244480	AC005154.7	PREDICTED: golgi autoantigen, golgin subfamily a, 8A isoform X4 [Pan troglodytes]	Up	Down
ENSG00000246228	CASC8	hCG2040402, partial [Homo sapiens]	Up	Down
ENSG00000247345	RP11-266N13.2	PREDICTED: cAMP-specific 3',5'-cyclic phosphodiesterase 4A-like [Propithecus coquereli]	Up	Down
ENSG00000248693	CTD-2023M8.1	.	Up	Down
ENSG00000250133	HOXC-AS2	PREDICTED: hypothetical protein LOC100430320 [Macaca mulatta]	Up	Down
ENSG00000250337	LINC01021	hCG2038821, partial [Homo sapiens]	Up	Down
ENSG00000250451	HOXC-AS1	.	Up	Down
ENSG00000251095	RP11-115D19.1	PREDICTED: uncharacterized protein LOC103884487 [Papio anubis]	Up	Down
ENSG00000251138	RP11-81H3.2	PREDICTED: LOW QUALITY PROTEIN: homeobox protein VENTX [Gorilla gorilla gorilla]	Up	Down
ENSG00000251161	RP11-540O11.1	PREDICTED: vacuolar protein sorting-associated protein 18 homolog [Colobus angolensis palliatus]	Up	Down
ENSG00000251537	RP11-385D13.1	Hypothetical protein DKFZp434O1826 variant [Homo sapiens]	Up	Down
ENSG00000251550	RP11-501C14.7	PREDICTED: COX assembly mitochondrial protein homolog isoform X3 [Ursus maritimus]	Up	Down
ENSG00000253264	PCAT2	.	Up	Down
ENSG00000253716	MINCR	hCG2041661, partial [Homo sapiens]	Up	Down
ENSG00000254290	RP11-150O12.3	hCG1816253 [Homo sapiens]	Up	Down
ENSG00000254363	CTB-131B5.5	PREDICTED: LOW QUALITY PROTEIN: uncharacterized protein LOC105467159, partial [Macaca nemestrina]	Up	Down
ENSG00000254726	MEX3A	RNA-binding protein MEX3A [Homo sapiens]	Up	Down
ENSG00000254995	STX16-NPEPL1	probable aminopeptidase NPEPL1 isoform 3 [Homo sapiens]	Up	Down
ENSG00000255693	RP11-766N7.3	.	Up	Down
ENSG00000256304	CCDC150P1	PREDICTED: CAP-Gly domain-containing linker protein 1 [Pan paniscus]	Up	Down
ENSG00000257354	RP11-631N16.2	hCG2024782 [Homo sapiens]	Up	Down
ENSG00000257842	NOVA1-AS1	hCG1814809, isoform CRA_a [Homo sapiens]	Up	Down
ENSG00000258725	PRC1-AS1	protein regulator of cytokinesis 1, isoform CRA_a [Homo sapiens]	Up	Down
ENSG00000259408	RP11-3D4.3	uncharacterized protein LOC100144595 [Homo sapiens]	Up	Down
ENSG00000259425	RP11-566K19.5	unnamed protein product [Homo sapiens]	Up	Down
ENSG00000259605	AC074212.5	PREDICTED: hypothetical protein LOC100428582 [Macaca mulatta]	Up	Down
ENSG00000259732	RP11-59H7.3	.	Up	Down
ENSG00000260698	RP11-439E19.9	hypothetical protein EGM_01641 [Macaca fascicularis]	Up	Down
ENSG00000260852	FBXL19-AS1	unnamed protein product [Homo sapiens]	Up	Down
ENSG00000260924	LINC01311	PREDICTED: uncharacterized protein LOC103785321 [Pan paniscus]	Up	Down
ENSG00000261220	RP11-629O1.2	PREDICTED: uncharacterized protein LOC103891397 [Pongo abelii]	Up	Down
ENSG00000261324	RP11-174G6.5	putative p150 [Homo sapiens]	Up	Down
ENSG00000261326	LINC01355	hypothetical protein EGM_15654, partial [Macaca fascicularis]	Up	Down
ENSG00000261428	RP11-16P6.1	hypothetical protein EGM_04788, partial [Macaca fascicularis]	Up	Down
ENSG00000261744	RP11-21B21.4	hCG2045216 [Homo sapiens]	Up	Down
ENSG00000261821	CTD-2311M21.3	unnamed protein product [Homo sapiens]	Up	Down
ENSG00000261924	CTD-2561B21.5	unnamed protein product [Homo sapiens]	Up	Down
ENSG00000262251	RP11-199F11.2	unknown [Homo sapiens]	Up	Down
ENSG00000262877	RP11-1055B8.4	hCG1820766 [Homo sapiens]	Up	Down
ENSG00000263513	FAM72C	protein FAM72C [Homo sapiens]	Up	Down
ENSG00000263528	IKBKE	KIAA0151 [Homo sapiens]	Up	Down
ENSG00000263834	MIR4635	PREDICTED: solute carrier family 12 member 7 isoform X2 [Chlorocebus sabaeus]	Up	Down
ENSG00000265415	CTD-2510F5.4	hCG2038211, partial [Homo sapiens]	Up	Down
ENSG00000265683	RP11-173M1.5	PREDICTED: synaptophysin-like protein 1 [Rhinopithecus roxellana]	Up	Down
ENSG00000265806	MIR4292	.	Up	Down
ENSG00000266401	RP11-874J12.4	hCG2045675 [Homo sapiens]	Up	Down
ENSG00000266651	RP11-138I1.3	hCG1660224, isoform CRA_b [Homo sapiens]	Up	Down
ENSG00000267288	RP13-890H12.2	protein HEXIM2 isoform 1 [Homo sapiens]	Up	Down
ENSG00000267530	AC006273.5	hCG1814970 [Homo sapiens]	Up	Down
ENSG00000268104	SLC6A14	sodium- and chloride-dependent neutral and basic amino acid transporter B(0+) [Homo sapiens]	Up	Down
ENSG00000269974	RP11-932O9.10	.	Up	Down
ENSG00000271265	RP11-230C9.4	.	Up	Down
ENSG00000271590	RP11-181E10.3	hCG1982155, partial [Homo sapiens]	Up	Down
ENSG00000271788	CTD-2201E18.5	PREDICTED: uncharacterized protein LOC103215207 [Chlorocebus sabaeus]	Up	Down
ENSG00000271996	RP11-337N6.1	KIAA1799 protein, isoform CRA_b [Homo sapiens]	Up	Down
ENSG00000272006	RP11-583F2.6	hCG1818143, partial [Homo sapiens]	Up	Down
ENSG00000272168	CASC15	unnamed protein product [Homo sapiens]	Up	Down
ENSG00000272473	AC006273.4	hypothetical protein EGM_16173, partial [Macaca fascicularis]	Up	Down
ENSG00000272720	CTA-228A9.3	hypothetical protein EGM_17802, partial [Macaca fascicularis]	Up	Down
ENSG00000272849	RP11-347I19.8	PREDICTED: rho-related GTP-binding protein RhoF isoform X1 [Macaca nemestrina]	Up	Down
ENSG00000273038	RP11-479G22.8	hCG2040411, partial [Homo sapiens]	Up	Down
ENSG00000273058	RP11-385F5.5	.	Up	Down
ENSG00000273107	RP11-165A20.3	.	Up	Down
ENSG00000273301	RP11-314B1.2	.	Up	Down
ENSG00000273478	RP11-465N4.5	PREDICTED: aminopeptidase B, partial [Pongo abelii]	Up	Down
ENSG00000273983	HIST1H3G	PREDICTED: histone H3.1-like [Chlorocebus sabaeus]	Up	Down
ENSG00000274253	RP11-566K19.6	PREDICTED: uncharacterized protein LOC100984613 isoform X1 [Pan paniscus]	Up	Down
ENSG00000274356	RP11-216L13.21	PREDICTED: hypothetical protein LOC721700 [Macaca mulatta]	Up	Down
ENSG00000274641	HIST1H2BO	PREDICTED: histone H2B 1/2/3/4/6-like [Pygoscelis adeliae]	Up	Down
ENSG00000274750	HIST1H3E	PREDICTED: histone H3.1-like [Chlorocebus sabaeus]	Up	Down
ENSG00000276180	HIST1H4I	PREDICTED: uncharacterized protein LOC102120371 [Macaca fascicularis]	Up	Down
ENSG00000277144	RP11-59H7.4	unnamed protein product [Homo sapiens]	Up	Down
ENSG00000277290	RP11-326C3.16	PREDICTED: signal recognition particle 19 kDa protein isoform X1 [Otolemur garnettii]	Up	Down
ENSG00000277840	RP11-103B5.4	.	Up	Down
ENSG00000278888	AC090154.1	PREDICTED: LOW QUALITY PROTEIN: putative uncharacterized protein C8orf44 homolog [Pongo abelii]	Up	Down
ENSG00000279649	RP11-96D1.8	hCG2026232, partial [Homo sapiens]	Up	Down
ENSG00000279692	RP11-1055B8.1	.	Up	Down
ENSG00000279696	RP11-178H8.7	hCG2036584, isoform CRA_a [Homo sapiens]	Up	Down
ENSG00000279873	LINC01126	hCG1989214, partial [Homo sapiens]	Up	Down
ENSG00000279900	RP11-113K21.6	KIAA1799 protein, isoform CRA_b [Homo sapiens]	Up	Down
ENSG00000280109	PLAC4	unnamed protein product [Homo sapiens]	Up	Down
ENSG00000280213	UCKL1-AS1	hypothetical protein EGM_09670, partial [Macaca fascicularis]	Up	Down
ENSG00000280383	CTA-941F9.10	PREDICTED: histone demethylase UTY-like [Gorilla gorilla gorilla]	Up	Down
ENSG00000280424	CITF22-92A6.2	RecName: Full=Putative uncharacterized protein FLJ46641	Up	Down
ENSG00000281398	SNHG4	hCG2038800, partial [Homo sapiens]	Up	Down
ENSG00000281468	CTC-459F4.9	.	Up	Down
ENSG00000005249	PRKAR2B	cAMP-dependent protein kinase type II-beta regulatory subunit [Homo sapiens]	Down	Up
ENSG00000006756	ARSD	arylsulfatase D precursor [Homo sapiens]	Down	Up
ENSG00000060762	MPC1	mitochondrial pyruvate carrier 1 isoform 1 [Homo sapiens]	Down	Up
ENSG00000064300	NGFR	PREDICTED: tumor necrosis factor receptor superfamily member 16 isoform X1 [Colobus angolensis palliatus]	Down	Up
ENSG00000074276	CDHR2	cadherin-related family member 2 precursor [Homo sapiens]	Down	Up
ENSG00000076555	ACACB	acetyl-CoA carboxylase 2 precursor [Homo sapiens]	Down	Up
ENSG00000085741	WNT11	PREDICTED: protein Wnt-11 [Macaca mulatta]	Down	Up
ENSG00000100292	HMOX1	heme oxygenase 1 [Homo sapiens]	Down	Up
ENSG00000106689	LHX2	PREDICTED: LIM/homeobox protein Lhx2 isoform X1 [Macaca fascicularis]	Down	Up
ENSG00000106772	PRUNE2	protein prune homolog 2 isoform 1 [Homo sapiens]	Down	Up
ENSG00000113790	EHHADH	peroxisomal bifunctional enzyme isoform 1 [Homo sapiens]	Down	Up
ENSG00000114698	PLSCR4	phospholipid scramblase 4 isoform a [Homo sapiens]	Down	Up
ENSG00000114790	ARHGEF26	rho guanine nucleotide exchange factor 26 isoform 1 [Homo sapiens]	Down	Up
ENSG00000115738	ID2	PREDICTED: DNA-binding protein inhibitor ID-2 [Aotus nancymaae]	Down	Up
ENSG00000117643	MAN1C1	mannosyl-oligosaccharide 1,2-alpha-mannosidase IC isoform 1 [Homo sapiens]	Down	Up
ENSG00000120217	CD274	programmed cell death 1 ligand 1 isoform a precursor [Homo sapiens]	Down	Up
ENSG00000120738	EGR1	PREDICTED: early growth response protein 1 [Macaca fascicularis]	Down	Up
ENSG00000120915	EPHX2	bifunctional epoxide hydrolase 2 isoform a [Homo sapiens]	Down	Up
ENSG00000125148	MT2A	metallothionein 2A, isoform CRA_b [Homo sapiens]	Down	Up
ENSG00000128655	PDE11A	dual 3',5'-cyclic-AMP and -GMP phosphodiesterase 11A isoform 4 [Homo sapiens]	Down	Up
ENSG00000130812	ANGPTL6	PREDICTED: angiopoietin-related protein 6 isoform X2 [Homo sapiens]	Down	Up
ENSG00000137561	TTPA	alpha-tocopherol transfer protein [Homo sapiens]	Down	Up
ENSG00000138030	KHK	ketohexokinase isoform a [Homo sapiens]	Down	Up
ENSG00000138166	DUSP5	dual specificity phosphatase 5, isoform CRA_a [Homo sapiens]	Down	Up
ENSG00000138207	RBP4	PREDICTED: retinol-binding protein 4 isoform X1 [Chlorocebus sabaeus]	Down	Up
ENSG00000139318	DUSP6	dual specificity protein phosphatase 6 isoform a [Homo sapiens]	Down	Up
ENSG00000139344	AMDHD1	putative protein product of HMFT1272 [Homo sapiens]	Down	Up
ENSG00000141665	FBXO15	F-box only protein 15 isoform 2 [Homo sapiens]	Down	Up
ENSG00000147119	CHST7	PREDICTED: carbohydrate sulfotransferase 7 isoform X1 [Pan paniscus]	Down	Up
ENSG00000151224	MAT1A	S-adenosylmethionine synthetase [Homo sapiens]	Down	Up
ENSG00000151623	NR3C2	PREDICTED: mineralocorticoid receptor isoform X1 [Homo sapiens]	Down	Up
ENSG00000151726	ACSL1	long-chain-fatty-acid--CoA ligase 1 isoform a [Homo sapiens]	Down	Up
ENSG00000155158	TTC39B	tetratricopeptide repeat protein 39B isoform 1 [Homo sapiens]	Down	Up
ENSG00000159423	ALDH4A1	delta-1-pyrroline-5-carboxylate dehydrogenase, mitochondrial isoform a precursor [Homo sapiens]	Down	Up
ENSG00000162840	MT2P1	hypothetical protein CB1_001402132 [Camelus ferus]	Down	Up
ENSG00000163412	EIF4E3	eukaryotic translation initiation factor 4E member 3, isoform CRA_b, partial [Homo sapiens]	Down	Up
ENSG00000163683	SMIM14	PREDICTED: small integral membrane protein 14 isoform X1 [Homo sapiens]	Down	Up
ENSG00000163686	ABHD6	monoacylglycerol lipase ABHD6 [Homo sapiens]	Down	Up
ENSG00000164532	TBX20	PREDICTED: T-box transcription factor TBX20 [Pongo abelii]	Down	Up
ENSG00000164849	GPR146	PREDICTED: probable G-protein coupled receptor 146 isoform X3 [Homo sapiens]	Down	Up
ENSG00000165424	ZCCHC24	zinc finger CCHC domain-containing protein 24 [Homo sapiens]	Down	Up
ENSG00000166816	LDHD	probable D-lactate dehydrogenase, mitochondrial isoform 1 precursor [Homo sapiens]	Down	Up
ENSG00000167034	NKX3-1	homeobox protein Nkx-3.1 isoform 1 [Homo sapiens]	Down	Up
ENSG00000168389	MFSD2A	sodium-dependent lysophosphatidylcholine symporter 1 isoform 1 [Homo sapiens]	Down	Up
ENSG00000169738	DCXR	L-xylulose reductase isoform 1 [Homo sapiens]	Down	Up
ENSG00000171428	NAT1	arylamine N-acetyltransferase 1 isoform b [Homo sapiens]	Down	Up
ENSG00000172602	RND1	rho-related GTP-binding protein Rho6 precursor [Homo sapiens]	Down	Up
ENSG00000173210	ABLIM3	KIAA0843 protein [Homo sapiens]	Down	Up
ENSG00000173868	PHOSPHO1	PREDICTED: phosphoethanolamine/phosphocholine phosphatase isoform X2 [Callithrix jacchus]	Down	Up
ENSG00000175155	YPEL2	PREDICTED: protein yippee-like 2 isoform X1 [Chinchilla lanigera]	Down	Up
ENSG00000179603	GRM8	metabotropic glutamate receptor 8 isoform b precursor [Homo sapiens]	Down	Up
ENSG00000180769	WDFY3-AS2	PREDICTED: uncharacterized protein LOC105543484 [Mandrillus leucophaeus]	Down	Up
ENSG00000183508	FAM46C	PREDICTED: protein FAM46C isoform X1 [Cercocebus atys]	Down	Up
ENSG00000183615	FAM167B	PREDICTED: protein FAM167B [Propithecus coquereli]	Down	Up
ENSG00000186642	PDE2A	cGMP-dependent 3',5'-cyclic phosphodiesterase isoform PDE2A3 [Homo sapiens]	Down	Up
ENSG00000189337	KAZN	PREDICTED: kazrin isoform X3 [Homo sapiens]	Down	Up
ENSG00000196177	ACADSB	short/branched chain specific acyl-CoA dehydrogenase, mitochondrial precursor [Homo sapiens]	Down	Up
ENSG00000197019	SERTAD1	SERTA domain-containing protein 1 [Homo sapiens]	Down	Up
ENSG00000197444	OGDHL	KIAA1290 protein [Homo sapiens]	Down	Up
ENSG00000205683	DPF3	zinc finger protein DPF3 isoform 2 [Homo sapiens]	Down	Up
ENSG00000224397	LINC01272	uncharacterized protein LOC100506115 [Homo sapiens]	Down	Up
ENSG00000227467	LINC01537	hypothetical protein EGK_03802, partial [Macaca mulatta]	Down	Up
ENSG00000277639	RP11-467J12.4	hypothetical protein EGM_19546, partial [Macaca fascicularis]	Down	Up
