# Supplementary material for: Polydatin Inhibits Hepatocellular Carcinoma Cell Proliferation and Sensitizes Doxorubicin and Cisplatin through Targeting Cell Mitotic Machinery
Source: Cells. 2023 Jan 4;12(2):222. doi: 10.3390/cells12020222 (PMC9856937; doi:10.3390/cells12020222)
Supplement: Supplementary file 1 [file cells-12-00222-s001.zip › Table S6.xlsx]

## Sheet: Survivals
Gene	GeneName	coef	HRs	se(coef)	z	KM pvalue
ENSG00000011426	ANLN	0.00066236	1.00066	0.000115556	5.73192	0.000239556
ENSG00000064300	NGFR	-0.000183642	0.999816	0.000143081	-1.28348	0.0466677
ENSG00000066279	ASPM	0.000194522	1.00019	7.66201e-05	2.53879	0.00951244
ENSG00000072571	HMMR	0.000845603	1.00085	0.000193825	4.36271	1.53314e-05
ENSG00000087586	AURKA	0.00011142	1.00011	8.25566e-05	1.34962	0.00689311
ENSG00000088992	TESC	1.73921e-05	1.00002	2.32924e-05	0.746688	0.0162419
ENSG00000101306	MYLK2	0.00299686	1.003	0.00218763	1.36991	0.000263639
ENSG00000101333	PLCB4	-0.00301656	0.996988	0.00195321	-1.54441	0.00850281
ENSG00000107159	CA9	1.55311e-05	1.00002	2.41002e-05	0.644441	6.35333e-05
ENSG00000113739	STC2	0.000130249	1.00013	3.74103e-05	3.48163	0.00633182
ENSG00000113790	EHHADH	-3.10234e-05	0.999969	1.22022e-05	-2.54245	0.0150333
ENSG00000114346	ECT2	0.000547161	1.00055	0.000134845	4.0577	0.0110004
ENSG00000114790	ARHGEF26	-0.000330135	0.99967	0.000120471	-2.74038	0.00319905
ENSG00000117643	MAN1C1	-2.76532e-05	0.999972	8.78747e-05	-0.314689	0.0480805
ENSG00000117724	CENPF	0.000242423	1.00024	6.81962e-05	3.55479	0.0092729
ENSG00000118193	KIF14	0.00110178	1.0011	0.000356795	3.088	0.00865248
ENSG00000120915	EPHX2	-5.15469e-05	0.999948	2.20182e-05	-2.3411	0.0208857
ENSG00000121621	KIF18A	0.00244663	1.00245	0.000472931	5.17333	0.00326114
ENSG00000124766	SOX4	0.000106732	1.00011	3.63317e-05	2.9377	0.0304843
ENSG00000128422	KRT17	0.000293687	1.00029	8.52223e-05	3.44613	0.027173
ENSG00000130822	PNCK	-3.58217e-06	0.999996	4.68841e-05	-0.0764048	0.0092011
ENSG00000131747	TOP2A	0.000123663	1.00012	3.57158e-05	3.46242	0.00135298
ENSG00000134057	CCNB1	0.000404066	1.0004	8.17108e-05	4.94508	0.000326429
ENSG00000137561	TTPA	-7.37096e-05	0.999926	4.119e-05	-1.7895	0.0368974
ENSG00000137868	STRA6	0.00091861	1.00092	0.000502813	1.82694	0.0248146
ENSG00000138207	RBP4	-1.05267e-06	0.999999	5.72604e-07	-1.83839	0.00571955
ENSG00000138778	CENPE	0.00140492	1.00141	0.00029733	4.72511	0.00233793
ENSG00000139344	AMDHD1	-3.63282e-05	0.999964	3.07239e-05	-1.18241	0.00355966
ENSG00000147119	CHST7	-0.000604955	0.999395	0.00037306	-1.6216	0.0378246
ENSG00000151224	MAT1A	-9.03335e-06	0.999991	3.4233e-06	-2.63879	0.0470018
ENSG00000151623	NR3C2	-0.00067788	0.999322	0.000395228	-1.71516	0.0473433
ENSG00000151726	ACSL1	-1.14546e-05	0.999989	4.88242e-06	-2.34609	0.00420312
ENSG00000155158	TTC39B	-0.000686917	0.999313	0.000314185	-2.18635	0.0107692
ENSG00000163009	C2orf48	0.00505308	1.00507	0.00417509	1.21029	0.0161656
ENSG00000163683	SMIM14	-6.89031e-05	0.999931	2.04619e-05	-3.36738	0.000935897
ENSG00000164849	GPR146	-0.00163219	0.998369	0.00140187	-1.1643	0.029952
ENSG00000165424	ZCCHC24	-0.000215831	0.999784	0.0001111	-1.94267	0.0142209
ENSG00000166816	LDHD	-8.9189e-05	0.999911	3.29154e-05	-2.70964	0.0185691
ENSG00000166851	PLK1	0.000689617	1.00069	0.000141834	4.86215	0.000342821
ENSG00000170075	GPR37L1	0.00279984	1.0028	0.00170806	1.6392	0.0264276
ENSG00000171428	NAT1	-0.00131258	0.998688	0.000741995	-1.76898	0.0112679
ENSG00000174059	CD34	-0.000195183	0.999805	8.33717e-05	-2.34112	0.0316666
ENSG00000175445	LPL	3.34895e-05	1.00003	6.89327e-05	0.485829	0.0424344
ENSG00000179603	GRM8	0.00101285	1.00101	0.000275921	3.6708	0.00358817
ENSG00000183615	FAM167B	-0.000939329	0.999061	0.000500196	-1.87792	0.000920947
ENSG00000186642	PDE2A	-0.00096304	0.999037	0.000319906	-3.01038	2.85546e-05
ENSG00000187951	ARHGAP11B	0.00216145	1.00216	0.00106171	2.03583	0.0171139
ENSG00000188610	FAM72B	0.0142809	1.01438	0.00356562	4.00516	0.00661256
ENSG00000196177	ACADSB	-2.88003e-05	0.999971	1.37869e-05	-2.08896	0.00581512
ENSG00000196604	POTEF	0.0129298	1.01301	0.0138734	0.931989	0.0229818
ENSG00000197444	OGDHL	-5.29017e-05	0.999947	2.61828e-05	-2.02048	0.0154302
ENSG00000198758	EPS8L3	0.000224888	1.00022	6.23764e-05	3.60534	0.00799042
ENSG00000203668	CHML	0.000335683	1.00034	0.000122779	2.73403	0.0143555
ENSG00000205740	RP11-363N22	0.0284908	1.0289	0.00798777	3.56681	0.0122888
ENSG00000215784	FAM72D	0.0138106	1.01391	0.0033204	4.15932	0.0214136
ENSG00000227467	LINC01537	-0.0074666	0.992561	0.00629336	-1.18643	1.91801e-05
ENSG00000227533	SLC2A1-AS1	0.00928126	1.00932	0.00371444	2.4987	0.0180851
ENSG00000251138	RP11-81H3	0.000221849	1.00022	0.000475292	0.466764	0.0407909
ENSG00000254290	RP11-150O12	0.00284102	1.00285	0.000891657	3.18623	0.000779643
ENSG00000254363	CTB-131B5	-0.00688799	0.993136	0.00486089	-1.41702	0.0044821
ENSG00000254726	MEX3A	0.000706368	1.00071	0.000145927	4.84055	0.000380767
ENSG00000254995	STX16-NPEPL1	-0.00664358	0.993378	0.00402852	-1.64914	0.0420806
ENSG00000257842	NOVA1-AS1	0.00670741	1.00673	0.00291383	2.30192	0.0415789
ENSG00000261428	RP11-16P6	0.00667608	1.0067	0.00352386	1.89454	0.0447639
ENSG00000263513	FAM72C	0.0147322	1.01484	0.00395927	3.72093	0.00703663
ENSG00000265415	CTD-2510F5	0.012412	1.01249	0.00240103	5.16945	0.00278161
ENSG00000265683	RP11-173M1	0.0261308	1.02648	0.0105	2.48864	0.0133727
ENSG00000269974	RP11-932O9	0.0161201	1.01625	0.0118077	1.36522	0.00822799
ENSG00000272168	CASC15	0.00112969	1.00113	0.000824558	1.37006	0.0253737
ENSG00000273038	RP11-479G22	0.00146345	1.00146	0.000387586	3.7758	0.0247556
ENSG00000274641	HIST1H2BO	0.000278152	1.00028	0.00566022	0.0491416	0.0340974
ENSG00000281468	CTC-459F4	0.0115368	1.0116	0.00408706	2.82276	0.0201066
