# Supplementary material for: Polydatin Inhibits Hepatocellular Carcinoma Cell Proliferation and Sensitizes Doxorubicin and Cisplatin through Targeting Cell Mitotic Machinery
Source: Cells. 2023 Jan 4;12(2):222. doi: 10.3390/cells12020222 (PMC9856937; doi:10.3390/cells12020222)
Supplement: Supplementary file 1 [file cells-12-00222-s001.zip › Table S7.xlsx]

## Sheet: Sheet1
Gene	groups_rep	FPKM
AURKA	C1	48.3383
AURKA	C2	54.581
AURKA	C3	52.6044
AURKA	T1	20.5051
AURKA	T2	19.2506
AURKA	T3	19.3712
CENPE	C1	6.01308
CENPE	C2	5.69758
CENPE	C3	5.12491
CENPE	T1	2.83005
CENPE	T2	2.71237
CENPE	T3	2.13612
KIF14	C1	10.5799
KIF14	C2	11.0176
KIF14	C3	9.69543
KIF14	T1	5.1328
KIF14	T2	4.37461
KIF14	T3	4.60073
KIF18A	C1	8.04818
KIF18A	C2	7.06699
KIF18A	C3	7.4382
KIF18A	T1	4.13711
KIF18A	T2	3.36093
KIF18A	T3	3.50725
PLK1	C1	27.5938
PLK1	C2	26.8569
PLK1	C3	27.2989
PLK1	T1	8.63743
PLK1	T2	9.0849
PLK1	T3	9.28784
